# Supplementary material for: Proinflammatory chemokine CXCL14 activates MAS-related G protein-coupled receptor MRGPRX2 and its putative mouse ortholog MRGPRB2
Source: Commun Biol. 2024 Jan 6;7:52. doi: 10.1038/s42003-023-05739-5 (PMC10771525; doi:10.1038/s42003-023-05739-5)
Supplement: Supplementary file 3 — Supplementary Data 1 [file 42003_2023_5739_MOESM3_ESM.xlsx]

## Sheet: Table 1
ID	adjusted p-value	p-value	log2FC	Gene symbol	Gene title	Comment
7.3	0.0044064	2.58e-05	1.75533	HECW2	HECT, C2 and WW domain containing E3 ubiquitin protein ligase 2
21.46	0.0005744	7.05e-07	1.58339	LAMC3	laminin subunit gamma 3
199.4	0.0003098	2.76e-07	-4.29557	SPP1	secreted phosphoprotein 1 (Osteopontin)	Integrin-binding glyco-phosphoprotein
50.4	0.0013765	3.69e-06	-3.49792	UGT1A9	UDP glucuronosyltransferase family 1 member A9	Enzyme of the glucuronidation pathway
34.19	0.0049297	3.08e-05	1.59051	RAMP2	receptor activity modifying protein 2
35.31	0.0041594	2.31e-05	1.21252	ARHGEF4	Rho guanine nucleotide exchange factor 4
45.14	0.0017589	5.87e-06	-1.7377	POSTN	periostin
46.28	0.0006107	8.48e-07	-1.48822	LGI2	leucine rich repeat LGI family member 2
48.31	0.0025769	1.28e-05	1.23322	CGN	cingulin
50.15	0.0018605	6.83e-06	-1.16361	SCG5	secretogranin V
50.27	0.0017589	5.73e-06	-3.20274	MMP7	matrix metallopeptidase 7	Expressed by fibroblast and its cleavage site is Leucin, theorically can cleave CXCL14.
50.29	0.0037761	2.04e-05	-1.38645	FMO1	flavin containing monooxygenase 1
89.27	0.0019875	7.57e-06	-3.14805	GPR87	G protein-coupled receptor 87	GPR87 is closely related to purinergic receptors P2Y. It is activated by lysophosphatidic acid but not by nucleaotides (tested previously in calcium assays).Orphan receptor not in GPCR screening service.
57.34	0.0011586	2.64e-06	-1.3102	GGT5	gamma-glutamyltransferase 5
73.25	0.0020071	8.36e-06	1.3998	CCK	cholecystokinin
74.25	0.0017839	6.37e-06	1.3812	NRGN	neurogranin
74.27	0.0020071	8.04e-06	2.11705	STXBP6	syntaxin binding protein 6
74.37	0.0045006	2.77e-05	-1.15547	CFI	complement factor I
74.41	0.0020752	9.19e-06	1.54791	EMP2	epithelial membrane protein 2
75.7	0.0044494	2.68e-05	-1.21268	RARRES1	retinoic acid receptor responder 1
81.5	0.0002686	1.32e-07	-1.02593	FAT1	FAT atypical cadherin 1
82.45	0.0049368	3.13e-05	1.56295	CLEC3B	C-type lectin domain family 3 member B
84.25	0.0013482	3.36e-06	2.11461	PTPN5	protein tyrosine phosphatase, non-receptor type 5
85.12	0.0049718	3.2e-05	1.47161	EDNRB	endothelin receptor type B
149.46	3.26e-05	5.37e-09	-2.88576	IL13RA2	interleukin 13 receptor subunit alpha 2	IL3-Receptor
104.39	0.0042633	2.45e-05	1.25321	GPM6A	glycoprotein M6A
107.35	0.0013988	4.01e-06	-1.05894	ELOVL4	ELOVL fatty acid elongase 4
109.16	0.0002686	8.5e-08	2.52414	PRX	periaxin
117.34	0.0002686	1.43e-07	2.58261	AGER	advanced glycosylation end-product specific receptor
118.1	0.0005744	6.85e-07	-2.61638	COMP	cartilage oligomeric matrix protein	Part of collagen formation scaring
124.14	0.0019875	7.69e-06	1.48683	PLLP	plasmolipin
125.8	0.0020858	9.51e-06	1.77767	LRRC32	leucine rich repeat containing 32
129.1	0.0013988	4.02e-06	-1.01083	TPBG	trophoblast glycoprotein
131.33	0.0017589	5.89e-06	-1.39128	COL15A1	collagen type XV alpha 1 chain
134.2	0.0028239	1.43e-05	-1.57842	ALDH1A3	aldehyde dehydrogenase 1 family member A3
135.3	0.0007084	1.21e-06	1.26858	CDH13	cadherin 13
148.37	0.0044494	2.69e-05	-0.723053	PTGFRN	prostaglandin F2 receptor inhibitor
164.26	0.0020071	8.25e-06	-2.32052	CXCL14	C-X-C motif chemokine ligand 14	Orphan chemokine
151.44	0.0017589	5.93e-06	2.2685	TMEM100	transmembrane protein 100
155.22	3.26e-05	6.46e-09	2.73202	CA4	carbonic anhydrase 4
155.3	0.0007084	1.13e-06	1.47056	ANOS1	anosmin 1
159.36	0.0003098	2.68e-07	-1.62079	DCLK1	doublecortin like kinase 1
162.2	0.0020752	9.26e-06	1.74939	EDN1	endothelin 1
164.16	0.0004895	4.85e-07	2.02528	SPTBN1	spectrin beta, non-erythrocytic 1
24.34	0.0008018	1.59e-06	-2.08733	IGF1	insulin like growth factor 1	Bind to insulin like growth factor 1 receptor, IGF5 is antimicrobial peptide that activates MRGPRX2. IGF1 has not been reported to activate MRGPRX2
189.39	0.0011208	2.45e-06	1.62637	TNNC1	troponin C1, slow skeletal and cardiac type
189.8	0.0022867	1.09e-05	1.45643	ANXA3	annexin A3
191.43	0.0023984	1.17e-05	2.15195	SLCO1A2	solute carrier organic anion transporter family member 1A2
192.7	0.0003098	2.44e-07	1.33696	CST6	cystatin E/M
193.7	0.0008517	1.77e-06	-1.35871	TGFB3	transforming growth factor beta 3
194.4	0.0037761	2.06e-05	-1.01893	ZKSCAN7	zinc finger with KRAB and SCAN domains 7
199.3	0.0008018	1.55e-06	1.7894	MATN3	matrilin 3
33.37	0.0020752	9.02e-06	-2.00253	TWIST1	twist family (basic helix–loop–helix)bHLH transcription factor 1	transcription factor binds DNA. Researchers believe that the TWIST1 protein regulates several genes that are known to be key players in bone formation,
200.16	0.0042633	2.45e-05	-1.17915	FHL2	four and a half LIM domains 2
203.21	0.0013482	3.26e-06	-1.33587	CFB	complement factor B
203.45	0.0002686	1.6e-07	1.67784	FGFBP2	fibroblast growth factor binding protein 2
205.7	0.0007084	1.19e-06	1.82242	HEY1	hes related family bHLH transcription factor with YRPW motif 1
207.34	0.0007084	1.26e-06	1.60357	WNT7A	Wnt family member 7A
208.41	0.0022867	1.09e-05	-0.91781	HGF	hepatocyte growth factor
	Starting	Top upregulated
	8912	9
		log2FC <-2
		adj p-value < 0.005
		note	MRGPRX subtypes were not included in this database for IPF since their expression was restricted to the dorsal root ganglia

## Sheet: All genes 
ID	adjusted p-value	p-value	[-log(adjusted p-value)]		[log2FC]	[-log2FC]	Gene symbol	Gene title
1.1	0.778878	0.382	0.108531	0.417937	-0.199553	0.199553	AIM1	absent in melanoma 1
1.11	0.720699	0.297	0.142246	0.527244	-0.315472	0.315472	membrane associated ring-CH-type finger 4	membrane associated ring-CH-type finger 4
1.12	0.0779719	0.00198	1.10806	2.70333	-1.43454	1.43454	CXCL6	C-X-C motif chemokine ligand 6
1.13	0.922321	0.694	0.035118	0.158641	-0.0959724	0.0959724	MAP10	microtubule associated protein 10
1.14	0.590505	0.155	0.228776	0.809668	-0.382001	0.382001	UBXN2B	UBX domain protein 2B
1.15	0.864517	0.54	0.0632266	0.267606	-0.161721	0.161721	PDCD6IP	programmed cell death 6 interacting protein
1.16	0.538204	0.121	0.269053	0.917215	-0.355968	0.355968	PIP5K1A	phosphatidylinositol-4-phosphate 5-kinase type 1 alpha
1.17	0.778878	0.382	0.108531	0.417937	-0.173136	0.173136	USP35	ubiquitin specific peptidase 35
1.19	0.586232	0.152	0.23193	0.818156	0.361446	-0.361446	TAOK1	TAO kinase 1
1.2	0.622836	0.18	0.205626	0.744727	-0.294743	0.294743	RPP30	ribonuclease P/MRP subunit p30
1.21	0.870652	0.559	0.0601552	0.252588	-0.160554	0.160554	TECPR1	tectonin beta-propeller repeat containing 1
1.22	0.203294	0.0124	0.691876	1.90658	-0.427655	0.427655	PABPC4	poly(A) binding protein cytoplasmic 4
1.23	0.741187	0.32	0.130072	0.49485	-0.314273	0.314273	RAI14	retinoic acid induced 14
1.24	0.992446	0.971	0.0032932	0.0127808	-0.005819	0.005819	POLRMT	RNA polymerase mitochondrial
1.25	0.615763	0.173	0.210587	0.761954	-0.443138	0.443138	SEC14L2	SEC14 like lipid binding 2
1.26	0.703775	0.272	0.152566	0.565431	-0.175045	0.175045	ALPK3	alpha kinase 3
1.27	0.847282	0.503	0.0719721	0.298432	-0.146328	0.146328	PAIP2B	poly(A) binding protein interacting protein 2B
1.28	0.227856	0.0157	0.64234	1.8041	-0.913834	0.913834	KIAA1324	KIAA1324
1.29	0.772601	0.369	0.112045	0.432974	-0.156179	0.156179	KIAA1143	KIAA1143
1.3	0.692944	0.258	0.159302	0.58838	-0.190865	0.190865	SH2B1	SH2B adaptor protein 1
1.31	0.917411	0.68	0.0374363	0.167491	0.144393	-0.144393	SCD	stearoyl-CoA desaturase
1.32	0.933848	0.723	0.0297237	0.140862	0.0619	-0.0619	ARL6IP4	ADP ribosylation factor like GTPase 6 interacting protein 4
1.33	0.992529	0.972	0.0032568	0.0123337	-0.0067015	0.0067015	BPTF	bromodomain PHD finger transcription factor
1.34	0.909047	0.659	0.0414138	0.181115	0.071569	-0.071569	ZDHHC8	zinc finger DHHC-type containing 8
1.35	0.87552	0.57	0.0577342	0.244125	-0.12672	0.12672	ACP6	acid phosphatase 6, lysophosphatidic
1.36	0.984756	0.935	0.0066715	0.0291884	-0.0184803	0.0184803	FAM184B	family with sequence similarity 184 member B
1.37	0.971358	0.865	0.0126206	0.0629839	-0.0526745	0.0526745	CBX3	chromobox 3
1.9	0.570018	0.141	0.244112	0.850781	-0.301661	0.301661	CHPF2	chondroitin polymerizing factor 2
2.1	0.845785	0.502	0.07274	0.299296	-0.159034	0.159034	OXA1L	OXA1L, mitochondrial inner membrane protein
2.11	0.908431	0.657	0.0417079	0.182435	0.0707211	-0.0707211	CTRL	chymotrypsin like
2.12	0.352442	0.042	0.452912	1.37675	1.15356	-1.15356	PTPN21	protein tyrosine phosphatase, non-receptor type 21
2.13	0.955946	0.797	0.0195666	0.0985417	-0.0518992	0.0518992	TGFA	transforming growth factor alpha
2.14	0.884605	0.595	0.0532507	0.225483	-0.151352	0.151352	ZNF267	zinc finger protein 267
2.15	0.994945	0.98	0.00220114	0.00877392	-0.0045312	0.0045312	EWSR1	EWS RNA binding protein 1
2.16	0.980772	0.912	0.00843212	0.0400052	0.0214532	-0.0214532	DAPK1	death associated protein kinase 1
2.17	0.523597	0.112	0.281003	0.950782	-0.297014	0.297014	DBT	dihydrolipoamide branched chain transacylase E2
2.18	0.899358	0.629	0.0460676	0.201349	0.139145	-0.139145	RFX3	regulatory factor X3
2.19	0.652487	0.209	0.185428	0.679854	-0.279671	0.279671	TPR	translocated promoter region, nuclear basket protein
2.2	0.857624	0.525	0.066703	0.279841	-0.125941	0.125941	MVK	mevalonate kinase
2.21	0.993872	0.976	0.00266946	0.0105502	-0.0073429	0.0073429	KIF5B	kinesin family member 5B
2.22	0.0554973	0.00119	1.25573	2.92445	-0.968983	0.968983	MCM4	minichromosome maintenance complex component 4
2.23	0.922321	0.695	0.035118	0.158015	0.0916073	-0.0916073	CHML	CHM like, Rab escort protein 2
2.24	0.894934	0.618	0.048209	0.209012	0.127362	-0.127362	FOXG1	forkhead box G1
2.25	0.980542	0.91	0.00853371	0.0409586	0.0333598	-0.0333598	FRZB	frizzled-related protein
2.26	0.839245	0.485	0.0761114	0.314258	-0.1317	0.1317	MUC6	mucin 6, oligomeric mucus/gel-forming
2.28	0.689238	0.252	0.16163	0.598599	-0.194399	0.194399	NUPL2	nucleoporin like 2
2.29	0.635471	0.19	0.196905	0.721246	-0.295963	0.295963	DDX39A	DEAD-box helicase 39A
2.3	0.741373	0.321	0.129963	0.493495	-0.259087	0.259087	GPR65	G protein-coupled receptor 65
2.31	0.971109	0.864	0.012732	0.0634863	-0.0282264	0.0282264	BICD1	BICD cargo adaptor 1
2.32	0.988623	0.956	0.00496933	0.0195421	0.0111011	-0.0111011	DCAF7	DDB1 and CUL4 associated factor 7
2.33	0.678432	0.238	0.168494	0.623423	0.357662	-0.357662	ERBB3	erb-b2 receptor tyrosine kinase 3
2.34	0.877039	0.573	0.0569813	0.241845	-0.111549	0.111549	TLR4	toll like receptor 4
2.35	0.912791	0.67	0.0396288	0.173925	0.105935	-0.105935	E4F1	E4F transcription factor 1
2.37	0.842624	0.492	0.0743659	0.308035	-0.220422	0.220422	PSMD14	proteasome 26S subunit, non-ATPase 14
2.38	0.613421	0.17	0.212242	0.769551	0.543818	-0.543818	TSR2	TSR2, ribosome maturation factor
2.9	0.985137	0.939	0.00650341	0.0273344	0.0162208	-0.0162208	MAP7	microtubule associated protein 7
3.1	0.992311	0.97	0.00335228	0.0132283	0.0076024	-0.0076024	VPS13B	vacuolar protein sorting 13 homolog B
3.11	0.77181	0.368	0.112489	0.434152	0.143158	-0.143158	LINC00673	long intergenic non-protein coding RNA 673
3.12	0.569676	0.14	0.244372	0.853872	-0.270543	0.270543	MIOX	myo-inositol oxygenase
3.13	0.544551	0.125	0.263961	0.90309	-0.376566	0.376566	LOC729162	zinc finger protein 839 pseudogene
3.14	0.977067	0.892	0.0100757	0.0496351	-0.0323677	0.0323677	PINX1	PIN2/TERF1 interacting, telomerase inhibitor 1
3.15	0.938762	0.745	0.0274446	0.127844	0.0764009	-0.0764009	DNAJC28	DnaJ heat shock protein family (Hsp40) member C28
3.16	0.767843	0.36	0.114727	0.443697	0.188777	-0.188777	TMEM160	transmembrane protein 160
3.17	0.90411	0.642	0.0437786	0.192465	0.0778406	-0.0778406	FAM104B	family with sequence similarity 104 member B
3.18	0.789959	0.397	0.102396	0.401209	-0.128147	0.128147	TXNL4B	thioredoxin like 4B
3.19	0.857015	0.524	0.0670116	0.280669	0.14978	-0.14978	RGS3	regulator of G-protein signaling 3
3.2	0.600935	0.161	0.221172	0.793174	-0.292286	0.292286	NDUFB11	NADH:ubiquinone oxidoreductase subunit B11
3.21	0.980075	0.907	0.0087406	0.0423927	0.0207184	-0.0207184	SH3TC1	SH3 domain and tetratricopeptide repeats 1
3.22	0.636923	0.193	0.195913	0.714443	-0.28339	0.28339	LPCAT2	lysophosphatidylcholine acyltransferase 2
3.23	0.701111	0.27	0.154213	0.568636	0.247563	-0.247563	DEPDC1	DEP domain containing 1
3.24	0.979271	0.901	0.00909733	0.0452752	-0.0195347	0.0195347	NHP2	NHP2 ribonucleoprotein
3.25	0.642712	0.2	0.191984	0.69897	-0.364177	0.364177	SEC23B	Sec23 homolog B, coat complex II component
3.26	0.956807	0.803	0.0191758	0.0952845	0.043439	-0.043439	KIAA1191	KIAA1191
3.27	0.942949	0.76	0.0255119	0.119186	-0.087077	0.087077	PDE3B	phosphodiesterase 3B
3.29	0.651111	0.207	0.186345	0.68403	0.266638	-0.266638	HAGH	hydroxyacylglutathione hydrolase
3.3	0.553845	0.131	0.256612	0.882729	0.252432	-0.252432	CWC25	CWC25 spliceosome associated protein homolog
3.31	0.36745	0.0462	0.434802	1.33536	-0.72861	0.72861	CTNNB1	catenin beta 1
3.32	0.395365	0.0557	0.403002	1.25414	-0.374415	0.374415	TMEM214	transmembrane protein 214
3.33	0.821274	0.451	0.0855121	0.345823	-0.21963	0.21963	LIG4	DNA ligase 4
3.34	0.876263	0.571	0.0573653	0.243364	-0.123092	0.123092	GPRC5C	G protein-coupled receptor class C group 5 member C
3.35	0.938894	0.746	0.0273834	0.127261	-0.0633873	0.0633873	ACTR1A	ARP1 actin-related protein 1 homolog A, centractin alpha
3.36	0.699736	0.268	0.155066	0.571865	0.355378	-0.355378	VAT1	vesicle amine transport 1
3.37	0.607332	0.166	0.216574	0.779892	-0.351878	0.351878	AMPH	amphiphysin
3.38	0.906716	0.649	0.0425289	0.187755	-0.140395	0.140395	FAM46C	family with sequence similarity 46 member C
3.39	0.962381	0.829	0.0166528	0.0814455	0.0441958	-0.0441958	HCG4B	HLA complex group 4B (non-protein coding)
3.4	0.940835	0.751	0.0264865	0.12436	-0.0916803	0.0916803	FAM83E	family with sequence similarity 83 member E
4.1	0.805342	0.425	0.0940195	0.371611	0.182306	-0.182306	RNF17	ring finger protein 17
4.12	0.785758	0.392	0.104711	0.406714	-0.315707	0.315707	BTBD7	BTB domain containing 7
4.13	0.935284	0.727	0.0290567	0.138466	-0.0619277	0.0619277	SSU72	SSU72 homolog, RNA polymerase II CTD phosphatase
4.14	0.705432	0.275	0.151545	0.560667	-0.1814	0.1814	MAD2L1BP	MAD2L1 binding protein
4.15	0.805565	0.427	0.0938995	0.369572	-0.220096	0.220096	GLDC	glycine decarboxylase
4.16	0.784645	0.391	0.105327	0.407823	-0.153511	0.153511	RBM28	RNA binding motif protein 28
4.18	0.615763	0.173	0.210587	0.761954	-0.289906	0.289906	UBA6	ubiquitin like modifier activating enzyme 6
4.19	0.823225	0.454	0.0844814	0.342944	-0.147104	0.147104	IMP3	IMP3, U3 small nucleolar ribonucleoprotein
4.2	0.212201	0.0134	0.673253	1.8729	0.813692	-0.813692	ADM	adrenomedullin
4.2	0.930335	0.713	0.0313608	0.14691	0.13789	-0.13789	PMAIP1	phorbol-12-myristate-13-acetate-induced protein 1
4.21	0.4782	0.0911	0.320391	1.04048	0.63561	-0.63561	INHBA	inhibin beta A subunit
4.22	0.991366	0.964	0.00376598	0.015923	-0.0144628	0.0144628	EFCAB2	EF-hand calcium binding domain 2
4.24	0.950029	0.781	0.0222633	0.107349	-0.0627176	0.0627176	FANCM	Fanconi anemia complementation group M
4.25	0.879038	0.578	0.0559924	0.238072	0.101683	-0.101683	LINC00909	long intergenic non-protein coding RNA 909
4.26	0.839804	0.488	0.0758222	0.31158	-0.119211	0.119211	DDX6	DEAD-box helicase 6
4.27	0.427014	0.0675	0.369558	1.1707	-0.361277	0.361277	GPI	glucose-6-phosphate isomerase
4.28	0.573168	0.142	0.241718	0.847712	-0.26002	0.26002	SHQ1	SHQ1, H/ACA ribonucleoprotein assembly factor
4.3	0.658619	0.214	0.181365	0.669586	-0.242308	0.242308	POLR1B	RNA polymerase I subunit B
4.3	0.985137	0.938	0.00650341	0.0277972	-0.0251078	0.0251078	ACY1	aminoacylase 1
4.31	0.517425	0.108	0.286153	0.966576	-0.400257	0.400257	ZNF83	zinc finger protein 83
4.32	0.849252	0.508	0.0709637	0.294136	0.102091	-0.102091	XPC	XPC complex subunit, DNA damage recognition and repair factor
4.33	0.0962324	0.00318	1.01668	2.49757	-0.920453	0.920453	CRYM	crystallin mu
4.34	0.773202	0.37	0.111707	0.431798	0.201475	-0.201475	CEP72	centrosomal protein 72
4.36	0.663372	0.219	0.178243	0.659556	0.281582	-0.281582	IFT122	intraflagellar transport 122
4.37	0.687576	0.25	0.162679	0.60206	0.301908	-0.301908	RSRC2	arginine and serine rich coiled-coil 2
4.38	0.845279	0.5	0.0729997	0.30103	0.132936	-0.132936	CAMK4	calcium/calmodulin dependent protein kinase IV
4.39	0.983658	0.927	0.0071557	0.0329203	-0.0191408	0.0191408	EPHX2	epoxide hydrolase 2
4.4	0.938653	0.744	0.0274948	0.128427	0.0742834	-0.0742834	LOC647070	nascent polypeptide-associated complex subunit alpha, muscle-specific form-like
4.4	0.980075	0.907	0.0087406	0.0423927	-0.0335781	0.0335781	DCBLD2	discoidin, CUB and LCCL domain containing 2
4.42	0.329479	0.0364	0.482173	1.4389	1.21728	-1.21728	SBDS	SBDS ribosome assembly guanine nucleotide exchange factor
4.43	0.346095	0.0404	0.460805	1.39362	0.508253	-0.508253	CD274	CD274 molecule
4.44	0.971525	0.867	0.0125462	0.0619809	0.0399405	-0.0399405	HGFAC	HGF activator
4.45	0.32815	0.0362	0.483928	1.44129	0.784181	-0.784181	ATP7A	ATPase copper transporting alpha
4.46	0.774944	0.375	0.11073	0.425969	0.577007	-0.577007	GLOD4	glyoxalase domain containing 4
4.48	0.980075	0.907	0.0087406	0.0423927	0.0329372	-0.0329372	CXXC5	CXXC finger protein 5
4.6	0.697999	0.266	0.156145	0.575118	0.472169	-0.472169	DEDD	death effector domain containing
4.7	0.563656	0.136	0.248986	0.866461	0.56402	-0.56402	TRIM13	tripartite motif containing 13
4.8	0.4568	0.082	0.340274	1.08619	0.509641	-0.509641	WTAP	Wilms tumor 1 associated protein
4.9	0.942658	0.756	0.0256461	0.121478	0.121704	-0.121704	PDHB	pyruvate dehydrogenase (lipoamide) beta
5.1	0.852757	0.517	0.0691747	0.286509	0.247152	-0.247152	ENPEP	glutamyl aminopeptidase
5.1	0.88391	0.592	0.0535921	0.227678	0.138299	-0.138299	SDHB	succinate dehydrogenase complex iron sulfur subunit B
5.11	0.450527	0.0796	0.34628	1.09909	-0.425624	0.425624	SSBP1	single stranded DNA binding protein 1
5.12	0.633745	0.187	0.198085	0.728158	-0.299968	0.299968	SREBF1	sterol regulatory element binding transcription factor 1
5.13	0.446821	0.0779	0.349866	1.10846	-0.407922	0.407922	NOVA1	NOVA alternative splicing regulator 1
5.15	0.0054113	3.54e-05	2.2667	4.451	-1.08807	1.08807	TRIM2	tripartite motif containing 2
5.16	0.704449	0.274	0.152151	0.562249	-0.248361	0.248361	SLC34A1	solute carrier family 34 member 1
5.17	0.865024	0.545	0.0629718	0.263603	-0.14941	0.14941	BRAF	B-Raf proto-oncogene, serine/threonine kinase
5.18	0.827781	0.464	0.0820845	0.333482	0.175286	-0.175286	G6PC	glucose-6-phosphatase catalytic subunit
5.19	0.565878	0.137	0.247277	0.863279	0.436238	-0.436238	HSD17B3	hydroxysteroid 17-beta dehydrogenase 3
5.2	0.511573	0.105	0.291092	0.978811	0.739298	-0.739298	NEDD4L	neural precursor cell expressed, developmentally down-regulated 4-like, E3 ubiquitin protein ligase
5.2	0.959983	0.819	0.0177363	0.0867161	-0.0500894	0.0500894	CUX2	cut like homeobox 2
5.21	0.509328	0.104	0.293003	0.982967	-0.295806	0.295806	PCLO	piccolo presynaptic cytomatrix protein
5.22	0.82866	0.467	0.0816238	0.330683	-0.150585	0.150585	PLS1	plastin 1
5.23	0.77463	0.374	0.110906	0.427128	-0.147597	0.147597	FPGS	folylpolyglutamate synthase
5.24	0.55153	0.129	0.258431	0.88941	0.371875	-0.371875	SLC1A2	solute carrier family 1 member 2
5.25	0.957329	0.81	0.0189387	0.091515	-0.0394684	0.0394684	COIL	coilin
5.26	0.755099	0.343	0.121996	0.464706	-0.186536	0.186536	PRPSAP2	phosphoribosyl pyrophosphate synthetase associated protein 2
5.27	0.942949	0.76	0.0255119	0.119186	0.0524716	-0.0524716	DHX16	DEAH-box helicase 16
5.28	0.615542	0.172	0.210743	0.764472	-0.283347	0.283347	SLC10A1	solute carrier family 10 member 1
5.29	0.882917	0.588	0.0540803	0.230623	0.11749	-0.11749	TGM1	transglutaminase 1
5.3	0.0928904	0.0029	1.03203	2.5376	0.834882	-0.834882	MAP2	microtubule associated protein 2
5.3	0.742003	0.322	0.129594	0.492144	0.220678	-0.220678	ICOSLG	inducible T-cell costimulator ligand
5.31	0.796591	0.405	0.0987647	0.392545	-0.140521	0.140521	TARBP2	TARBP2, RISC loading complex RNA binding subunit
5.32	0.720699	0.296	0.142246	0.528708	-0.2457	0.2457	ASAP2	ArfGAP with SH3 domain, ankyrin repeat and PH domain 2
5.33	0.180016	0.00986	0.744689	2.00612	0.726476	-0.726476	NAT8	N-acetyltransferase 8 (putative)
5.34	0.366138	0.0459	0.436356	1.33819	0.570141	-0.570141	RRAD	RRAD, Ras related glycolysis inhibitor and calcium channel regulator
5.35	0.93693	0.735	0.0282927	0.133713	-0.138321	0.138321	CPA3	carboxypeptidase A3
5.37	0.902083	0.637	0.0447535	0.195861	-0.0835104	0.0835104	GABPA	GA binding protein transcription factor alpha subunit
5.38	0.827781	0.464	0.0820845	0.333482	-0.179887	0.179887	HSPA12A	heat shock protein family A (Hsp70) member 12A
5.39	0.635471	0.189	0.196905	0.723538	0.426722	-0.426722	HIPK1	homeodomain interacting protein kinase 1
5.4	0.296319	0.0282	0.528241	1.54975	0.403527	-0.403527	NF2	neurofibromin 2
5.4	0.821075	0.45	0.0856174	0.346787	0.159178	-0.159178	PGGT1B	protein geranylgeranyltransferase type I subunit beta
5.42	0.765854	0.357	0.115854	0.447332	-0.271427	0.271427	FLT3	fms related tyrosine kinase 3
5.43	0.568478	0.139	0.245286	0.856985	0.365616	-0.365616	PTH1R	parathyroid hormone 1 receptor
5.45	0.639305	0.195	0.194292	0.709965	0.57138	-0.57138	CPNE3	copine 3
5.46	0.887339	0.6	0.0519102	0.221849	-0.142848	0.142848	STK19	serine/threonine kinase 19
5.48	0.74968	0.335	0.125124	0.474955	0.371637	-0.371637	PLA2G5	phospholipase A2 group V
5.5	0.493653	0.0976	0.306579	1.01055	0.706943	-0.706943	PTPN12	protein tyrosine phosphatase, non-receptor type 12
5.6	0.705838	0.276	0.151295	0.559091	0.421862	-0.421862	IL10RA	interleukin 10 receptor subunit alpha
5.7	0.735134	0.312	0.133633	0.505845	0.291727	-0.291727	KCNJ1	potassium voltage-gated channel subfamily J member 1
5.8	0.972708	0.872	0.0120173	0.0594835	0.0338892	-0.0338892	CHD2	chromodomain helicase DNA binding protein 2
5.9	0.878188	0.576	0.0564125	0.239578	0.166915	-0.166915	PIN4	peptidylprolyl cis/trans isomerase, NIMA-interacting 4
6.1	0.102485	0.00358	0.98934	2.44612	-0.836918	0.836918	DFNA5	DFNA5, deafness associated tumor suppressor
6.11	0.96741	0.855	0.0143896	0.0680339	0.0395705	-0.0395705	TOM1L2	target of myb1 like 2 membrane trafficking protein
6.12	0.0692783	0.00166	1.1594	2.77989	-0.810956	0.810956	ADAM23	ADAM metallopeptidase domain 23
6.13	0.682849	0.246	0.165675	0.609065	-0.275847	0.275847	CUL1	cullin 1
6.14	0.689238	0.252	0.16163	0.598599	-0.297707	0.297707	TBCD	tubulin folding cofactor D
6.15	0.444894	0.0764	0.351743	1.11691	-0.315804	0.315804	SARS2	seryl-tRNA synthetase 2, mitochondrial
6.16	0.591853	0.155	0.227786	0.809668	-0.228188	0.228188	ANKRD17	ankyrin repeat domain 17
6.17	0.697044	0.264	0.15674	0.578396	-0.222383	0.222383	RFNG	RFNG O-fucosylpeptide 3-beta-N-acetylglucosaminyltransferase
6.18	0.992173	0.969	0.00341268	0.0136762	0.007675	-0.007675	MAPK10	mitogen-activated protein kinase 10
6.19	0.932704	0.719	0.0302561	0.143271	-0.0778056	0.0778056	CAMLG	calcium modulating ligand
6.2	0.910357	0.663	0.0407883	0.178486	-0.145455	0.145455	PALMD	palmdelphin
6.2	0.959783	0.818	0.0178269	0.0872467	0.0673442	-0.0673442	VNN1	vanin 1
6.21	0.960759	0.823	0.0173857	0.0846002	-0.0404339	0.0404339	SDHAF2	succinate dehydrogenase complex assembly factor 2
6.22	0.936395	0.732	0.028541	0.135489	0.075437	-0.075437	SIN3B	SIN3 transcription regulator family member B
6.23	0.970943	0.864	0.0128064	0.0634863	-0.0284906	0.0284906	B4GALT3	beta-1,4-galactosyltransferase 3
6.24	0.818307	0.447	0.0870837	0.349692	0.139381	-0.139381	STX2	syntaxin 2
6.25	0.748425	0.331	0.125852	0.480172	-0.173312	0.173312	PLXDC1	plexin domain containing 1
6.26	0.930354	0.713	0.0313515	0.14691	0.0745684	-0.0745684	SPP2	secreted phosphoprotein 2
6.27	0.98182	0.92	0.0079679	0.0362122	-0.016916	0.016916	SLC35C1	solute carrier family 35 member C1
6.28	0.644129	0.201	0.191027	0.696804	0.313604	-0.313604	SASH1	SAM and SH3 domain containing 1
6.29	0.785758	0.393	0.104711	0.405607	-0.158264	0.158264	CREBL2	cAMP responsive element binding protein like 2
6.3	0.805562	0.427	0.0939009	0.369572	0.305994	-0.305994	ARHGAP12	Rho GTPase activating protein 12
6.3	0.985137	0.94	0.00650341	0.0268721	-0.0129855	0.0129855	ATPAF2	ATP synthase mitochondrial F1 complex assembly factor 2
6.33	0.550084	0.128	0.259571	0.89279	-0.334753	0.334753	WDR5	WD repeat domain 5
6.34	0.928826	0.71	0.0320658	0.148742	-0.124125	0.124125	DMXL2	Dmx like 2
6.35	0.77848	0.381	0.108752	0.419075	-0.199599	0.199599	AKAP7	A-kinase anchoring protein 7
6.36	0.318948	0.0341	0.496281	1.46725	-0.588555	0.588555	CROT	carnitine O-octanoyltransferase
6.39	0.984756	0.933	0.0066715	0.0301184	-0.0204257	0.0204257	WDR13	WD repeat domain 13
6.4	0.636363	0.192	0.196295	0.716699	0.386861	-0.386861	SNAP91	synaptosome associated protein 91
6.4	0.984252	0.93	0.00689365	0.0315171	0.0181442	-0.0181442	KIAA0930	KIAA0930
6.41	0.306167	0.0306	0.514042	1.51428	0.52844	-0.52844	KHDRBS3	KH RNA binding domain containing, signal transduction associated 3
6.42	0.935284	0.728	0.0290567	0.137869	0.119364	-0.119364	CREB3L1	cAMP responsive element binding protein 3 like 1
6.44	0.419091	0.0632	0.377692	1.19928	0.748997	-0.748997	FBXL12	F-box and leucine rich repeat protein 12
6.45	0.95522	0.791	0.0198965	0.101824	0.0810744	-0.0810744	HIF1AN	hypoxia inducible factor 1 alpha subunit inhibitor
6.46	0.3136	0.0325	0.503624	1.48812	0.647489	-0.647489	MAN2B2	mannosidase alpha class 2B member 2
6.47	0.734563	0.311	0.133971	0.50724	0.309998	-0.309998	LINC00599	long intergenic non-protein coding RNA 599
6.48	0.772601	0.369	0.112045	0.432974	0.290488	-0.290488	C6orf120	chromosome 6 open reading frame 120
6.5	0.416687	0.0619	0.38019	1.20831	0.603325	-0.603325	C1orf21	chromosome 1 open reading frame 21
6.6	0.925354	0.702	0.033692	0.153663	-0.0815059	0.0815059	AJAP1	adherens junctions associated protein 1
6.7	0.642712	0.2	0.191984	0.69897	0.428552	-0.428552	SH2B3	SH2B adaptor protein 3
6.8	0.839695	0.487	0.0758785	0.312471	-0.214288	0.214288	TGDS	TDP-glucose 4,6-dehydratase
6.9	0.697999	0.265	0.156145	0.576754	0.263195	-0.263195	GTPBP2	GTP binding protein 2
7.1	0.17094	0.009	0.767156	2.04576	-0.601019	0.601019	B4GALT4	beta-1,4-galactosyltransferase 4
7.1	0.574269	0.144	0.240885	0.841638	-0.381127	0.381127	ZNF202	zinc finger protein 202
7.11	0.992173	0.967	0.00341268	0.0145735	-0.0140487	0.0140487	BAZ1A	bromodomain adjacent to zinc finger domain 1A
7.12	0.977067	0.892	0.0100757	0.0496351	0.0303525	-0.0303525	KIDINS220	kinase D-interacting substrate 220kDa
7.13	0.746504	0.329	0.126968	0.482804	-0.182703	0.182703	IFT43	intraflagellar transport 43
7.15	0.463202	0.0842	0.334229	1.07469	-0.430746	0.430746	SELT	selenoprotein T
7.17	0.820929	0.45	0.0856941	0.346787	0.16863	-0.16863	BAZ2B	bromodomain adjacent to zinc finger domain 2B
7.18	0.513382	0.106	0.28956	0.974694	-0.311699	0.311699	XPO5	exportin 5
7.19	0.940835	0.751	0.0264865	0.12436	0.0858775	-0.0858775	SGCD	sarcoglycan delta
7.21	0.581002	0.149	0.235822	0.826814	0.288278	-0.288278	CISH	cytokine inducible SH2 containing protein
7.23	0.0808064	0.00226	1.09255	2.64589	-0.687931	0.687931	TM7SF3	transmembrane 7 superfamily member 3
7.24	0.380799	0.0513	0.419304	1.28988	0.782347	-0.782347	TNFRSF12A	TNF receptor superfamily member 12A
7.25	0.637124	0.193	0.195776	0.714443	-0.247189	0.247189	EI24	EI24, autophagy associated transmembrane protein
7.27	0.429051	0.0689	0.367491	1.16178	-0.341928	0.341928	PDZD11	PDZ domain containing 11
7.29	0.992173	0.969	0.00341268	0.0136762	-0.0072862	0.0072862	XAB2	XPA binding protein 2
7.3	0.0044064	2.58e-05	2.35592	4.58838	1.75533	-1.75533	HECW2	HECT, C2 and WW domain containing E3 ubiquitin protein ligase 2
7.31	0.609177	0.167	0.215257	0.777284	-0.198065	0.198065	PRPF4	pre-mRNA processing factor 4
7.33	0.785758	0.393	0.104711	0.405607	0.194236	-0.194236	RNF181	ring finger protein 181
7.34	0.891037	0.608	0.0501042	0.216096	-0.107742	0.107742	HERC4	HECT and RLD domain containing E3 ubiquitin protein ligase 4
7.35	0.698464	0.266	0.155856	0.575118	-0.27699	0.27699	ERBIN	erbb2 interacting protein
7.36	0.82122	0.451	0.0855404	0.345823	-0.171484	0.171484	ADAMTS1	ADAM metallopeptidase with thrombospondin type 1 motif 1
7.37	0.937108	0.738	0.0282102	0.131944	0.0797818	-0.0797818	PPIH	peptidylprolyl isomerase H
7.39	0.908375	0.656	0.0417347	0.183096	0.183662	-0.183662	TBC1D7	TBC1 domain family member 7
7.4	0.663618	0.22	0.178082	0.657577	-0.213762	0.213762	CEP250	centrosomal protein 250
7.4	0.708487	0.28	0.149668	0.552842	0.420626	-0.420626	VPS37C	VPS37C, ESCRT-I subunit
7.41	0.986083	0.945	0.0060864	0.0245682	0.0198053	-0.0198053	DLG3	discs large MAGUK scaffold protein 3
7.42	0.390001	0.0543	0.408934	1.2652	0.705743	-0.705743	ARHGAP21	Rho GTPase activating protein 21
7.43	0.800501	0.412	0.0966381	0.385103	0.183787	-0.183787	ADAM12	ADAM metallopeptidase domain 12
7.45	0.797096	0.406	0.0984896	0.391474	0.210354	-0.210354	PTS	6-pyruvoyltetrahydropterin synthase
7.46	0.935993	0.729	0.0287275	0.137272	0.100788	-0.100788	TECPR2	tectonin beta-propeller repeat containing 2
7.47	0.620603	0.178	0.207186	0.74958	0.480333	-0.480333	HEG1	heart development protein with EGF like domains 1
7.48	0.704959	0.275	0.151836	0.560667	0.767733	-0.767733	ARMCX1	armadillo repeat containing, X-linked 1
7.5	0.826455	0.46	0.0827808	0.337242	-0.162961	0.162961	AMOT	angiomotin
7.6	0.922321	0.694	0.035118	0.158641	0.129934	-0.129934	ASAP1	ArfGAP with SH3 domain, ankyrin repeat and PH domain 1
7.7	0.720699	0.297	0.142246	0.527244	0.236144	-0.236144	SMG9	SMG9, nonsense mediated mRNA decay factor
7.9	0.852163	0.515	0.0694773	0.288193	0.218228	-0.218228	SPSB1	splA/ryanodine receptor domain and SOCS box containing 1
8.1	0.558202	0.133	0.253208	0.876148	0.375769	-0.375769	SLC35F1	solute carrier family 35 member F1
8.1	0.576673	0.147	0.23907	0.832683	0.407257	-0.407257	POLR3GL	RNA polymerase III subunit G like
8.11	0.670251	0.228	0.173762	0.642065	0.362416	-0.362416	YOD1	YOD1 deubiquitinase
8.12	0.332203	0.0373	0.478596	1.42829	-0.443435	0.443435	TM9SF3	transmembrane 9 superfamily member 3
8.14	0.611649	0.169	0.213498	0.772113	0.274411	-0.274411	RPS6	ribosomal protein S6
8.15	0.995335	0.982	0.00203094	0.00788851	0.0042641	-0.0042641	SUDS3	SDS3 homolog, SIN3A corepressor complex component
8.16	0.865456	0.546	0.0627549	0.262807	0.146186	-0.146186	C11orf58	chromosome 11 open reading frame 58
8.17	0.965989	0.841	0.0150278	0.075204	0.0506391	-0.0506391	RYR3	ryanodine receptor 3
8.18	0.718979	0.294	0.143284	0.531653	0.18334	-0.18334	TRMT12	tRNA methyltransferase 12 homolog
8.19	0.975106	0.885	0.0109483	0.0530567	0.0309213	-0.0309213	EGLN3	egl-9 family hypoxia inducible factor 3
8.2	0.705838	0.276	0.151295	0.559091	-0.248083	0.248083	SFXN4	sideroflexin 4
8.2	0.904945	0.645	0.0433776	0.19044	0.115971	-0.115971	PSD2	pleckstrin and Sec7 domain containing 2
8.21	0.907746	0.654	0.0420357	0.184422	0.0806031	-0.0806031	COMMD2	COMM domain containing 2
8.24	0.838875	0.481	0.0763026	0.317855	-0.129102	0.129102	ASB3	ankyrin repeat and SOCS box containing 3
8.25	0.796591	0.406	0.0987647	0.391474	-0.173509	0.173509	ZNF362	zinc finger protein 362
8.26	0.879729	0.58	0.0556511	0.236572	-0.125126	0.125126	LRCH1	leucine rich repeats and calponin homology domain containing 1
8.28	0.82866	0.467	0.0816238	0.330683	-0.161815	0.161815	SMYD3	SET and MYND domain containing 3
8.29	0.551885	0.13	0.258151	0.886057	-0.327119	0.327119	TOM1	target of myb1 membrane trafficking protein
8.3	0.567719	0.138	0.245867	0.860121	0.469319	-0.469319	BCAR4	breast cancer anti-estrogen resistance 4 (non-protein coding)
8.31	0.741945	0.322	0.129628	0.492144	-0.241481	0.241481	LMAN1L	lectin, mannose binding 1 like
8.33	0.600406	0.161	0.221555	0.793174	-0.273231	0.273231	WDCP	WD repeat and coiled coil containing
8.35	0.805342	0.426	0.0940195	0.37059	0.110579	-0.110579	DDX56	DEAD-box helicase 56
8.36	0.770313	0.365	0.113333	0.437707	0.160801	-0.160801	STK11IP	serine/threonine kinase 11 interacting protein
8.37	0.691998	0.257	0.159895	0.590067	0.277468	-0.277468	TUSC1	tumor suppressor candidate 1
8.39	0.691998	0.257	0.159895	0.590067	-0.270547	0.270547	PUS1	pseudouridylate synthase 1
8.4	0.82206	0.452	0.0850966	0.344862	0.206431	-0.206431	CCDC113	coiled-coil domain containing 113
8.41	0.357141	0.0432	0.447161	1.36452	-0.747053	0.747053	TESK2	testis-specific kinase 2
8.42	0.309785	0.0318	0.508939	1.49757	-0.605788	0.605788	IGFBPL1	insulin like growth factor binding protein like 1
8.43	0.991035	0.963	0.00391088	0.0163737	0.0108863	-0.0108863	SRD5A3	steroid 5 alpha-reductase 3
8.45	0.801682	0.414	0.0959981	0.383	0.272259	-0.272259	ACTR6	ARP6 actin-related protein 6 homolog
8.47	0.507471	0.103	0.294589	0.987163	1.19662	-1.19662	FBLN5	fibulin 5
8.6	0.924921	0.701	0.0338955	0.154282	0.0903917	-0.0903917	C16orf58	chromosome 16 open reading frame 58
8.8	0.942949	0.759	0.0255119	0.119758	0.0707157	-0.0707157	PDP1	pyruvate dehyrogenase phosphatase catalytic subunit 1
8.9	0.927582	0.708	0.0326475	0.149967	0.134456	-0.134456	OSBPL9	oxysterol binding protein like 9
9.1	0.396411	0.0562	0.401855	1.25026	0.64592	-0.64592	KLF8	Kruppel like factor 8
9.1	0.778878	0.381	0.108531	0.419075	-0.215976	0.215976	LINC00526	long intergenic non-protein coding RNA 526
9.11	0.906215	0.647	0.0427689	0.189096	-0.0829815	0.0829815	SLC35A2	solute carrier family 35 member A2
9.12	0.568463	0.138	0.245298	0.860121	0.484366	-0.484366	CCL14	C-C motif chemokine ligand 14
9.13	0.923416	0.697	0.0346024	0.156767	0.0951479	-0.0951479	CYP46A1	cytochrome P450 family 46 subfamily A member 1
9.14	0.255862	0.0202	0.591994	1.69465	1.03717	-1.03717	AK5	adenylate kinase 5
9.15	0.721577	0.299	0.141717	0.524329	0.246788	-0.246788	CYB5R2	cytochrome b5 reductase 2
9.17	0.140541	0.00629	0.852198	2.20135	0.650611	-0.650611	ANKS1A	ankyrin repeat and sterile alpha motif domain containing 1A
9.18	0.713159	0.287	0.146813	0.542118	0.245342	-0.245342	KCNAB3	potassium voltage-gated channel subfamily A regulatory beta subunit 3
9.19	0.154436	0.00745	0.811253	2.12784	0.462643	-0.462643	MAN2C1	mannosidase alpha class 2C member 1
9.2	0.738092	0.316	0.13189	0.500313	0.312033	-0.312033	NXT1	nuclear transport factor 2 like export factor 1
9.2	0.758371	0.346	0.120118	0.460924	-0.244815	0.244815	CHORDC1	cysteine and histidine rich domain containing 1
9.21	0.693939	0.26	0.158679	0.585027	0.26937	-0.26937	HSD17B14	hydroxysteroid 17-beta dehydrogenase 14
9.22	0.992446	0.971	0.0032932	0.0127808	-0.0087667	0.0087667	SAP30L	SAP30 like
9.23	0.604715	0.163	0.21845	0.787812	-0.32233	0.32233	DSCR3	DSCR3 arrestin fold containing
9.24	0.279809	0.0246	0.553139	1.60906	-0.663887	0.663887	SNCAIP	synuclein alpha interacting protein
9.25	0.669205	0.226	0.174441	0.645892	0.294662	-0.294662	MYO9A	myosin IXA
9.26	0.459124	0.083	0.33807	1.08092	0.562891	-0.562891	FZD4	frizzled class receptor 4
9.27	0.859325	0.53	0.0658423	0.275724	-0.121456	0.121456	NAGPA	N-acetylglucosamine-1-phosphodiester alpha-N-acetylglucosaminidase
9.28	0.41772	0.0626	0.379115	1.20343	0.315591	-0.315591	RBMS2	RNA binding motif single stranded interacting protein 2
9.29	0.933046	0.721	0.0300969	0.142065	-0.0756543	0.0756543	ECD	ecdysoneless cell cycle regulator
9.3	0.0350479	0.000594	1.45534	3.22621	1.1641	-1.1641	SH2D3C	SH2 domain containing 3C
9.31	0.989977	0.96	0.00437498	0.0177288	0.0085375	-0.0085375	KPTN	kaptin, actin binding protein
9.32	0.769934	0.363	0.113546	0.440093	-0.363525	0.363525	SIRT3	sirtuin 3
9.33	0.867504	0.552	0.0617284	0.258061	-0.0994841	0.0994841	YTHDF2	YTH N6-methyladenosine RNA binding protein 2
9.34	0.953056	0.787	0.0208816	0.104025	-0.0430462	0.0430462	SETDB1	SET domain bifurcated 1
9.36	0.82561	0.457	0.0832252	0.340084	0.165615	-0.165615	AP1M2	adaptor related protein complex 1 mu 2 subunit
9.37	0.805341	0.423	0.09402	0.37366	0.250253	-0.250253	KAT7	lysine acetyltransferase 7
9.39	0.598663	0.159	0.222818	0.798603	0.5097	-0.5097	ZNF639	zinc finger protein 639
9.4	0.520068	0.11	0.28394	0.958607	-0.394243	0.394243	NAP1L3	nucleosome assembly protein 1 like 3
9.4	0.663618	0.22	0.178082	0.657577	0.262088	-0.262088	SH3RF1	SH3 domain containing ring finger 1
9.41	0.92076	0.689	0.0358537	0.161781	0.0840153	-0.0840153	WWC1	WW and C2 domain containing 1
9.42	0.864531	0.541	0.0632194	0.266803	0.268233	-0.268233	DNAJA2	DnaJ heat shock protein family (Hsp40) member A2
9.43	0.935284	0.728	0.0290567	0.137869	0.107855	-0.107855	PACSIN2	protein kinase C and casein kinase substrate in neurons 2
9.46	0.77463	0.374	0.110906	0.427128	-0.381673	0.381673	OLFM1	olfactomedin 1
9.48	0.730852	0.306	0.136171	0.514279	0.7295	-0.7295	TIMM17A	translocase of inner mitochondrial membrane 17 homolog A (yeast)
9.5	0.978651	0.895	0.00937207	0.048177	-0.0370871	0.0370871	NELL1	neural EGFL like 1
9.6	0.95463	0.79	0.0201648	0.102373	-0.121814	0.121814	DENR	density regulated re-initiation and release factor
9.8	0.747459	0.33	0.126413	0.481486	0.494045	-0.494045	ARSD	arylsulfatase D
9.9	0.704216	0.273	0.152294	0.563837	-0.343262	0.343262	C3orf18	chromosome 3 open reading frame 18
10.1	0.975033	0.881	0.0109806	0.0550241	0.0414446	-0.0414446	TCHP	trichoplein keratin filament binding
10.13	0.850365	0.512	0.0703945	0.29073	-0.129125	0.129125	TAF4	TATA-box binding protein associated factor 4
10.14	0.69633	0.262	0.157185	0.581699	0.185326	-0.185326	SLC31A2	solute carrier family 31 member 2
10.15	0.989499	0.959	0.00458473	0.0181814	0.015843	-0.015843	FUT9	fucosyltransferase 9
10.16	0.635471	0.19	0.196905	0.721246	0.275932	-0.275932	STYK1	serine/threonine/tyrosine kinase 1
10.19	0.852467	0.515	0.0693224	0.288193	-0.112761	0.112761	SIAH2	siah E3 ubiquitin protein ligase 2
10.2	0.855932	0.523	0.0675607	0.281498	0.109975	-0.109975	PEX12	peroxisomal biogenesis factor 12
10.21	0.562768	0.135	0.24967	0.869666	0.480765	-0.480765	SBSPON	somatomedin B and thrombospondin type 1 domain containing
10.24	0.974451	0.878	0.0112398	0.0565055	0.0302471	-0.0302471	LOC729970	hCG2028352-like
10.25	0.163799	0.00819	0.785689	2.08672	0.642035	-0.642035	FSTL3	follistatin like 3
10.26	0.375129	0.0494	0.425819	1.30627	-0.716824	0.716824	CLDN10	claudin 10
10.3	0.966884	0.849	0.0146256	0.0710923	-0.0595408	0.0595408	PLEKHG4	pleckstrin homology and RhoGEF domain containing G4
10.3	0.983658	0.927	0.0071557	0.0329203	0.0193871	-0.0193871	KCNC1	potassium voltage-gated channel subfamily C member 1
10.31	0.735134	0.313	0.133633	0.504456	-0.21729	0.21729	SIGMAR1	sigma non-opioid intracellular receptor 1
10.32	0.544551	0.125	0.263961	0.90309	-0.393372	0.393372	IRX5	iroquois homeobox 5
10.33	0.959783	0.818	0.0178269	0.0872467	-0.0360148	0.0360148	PDE4DIP	phosphodiesterase 4D interacting protein
10.37	0.865298	0.545	0.0628342	0.263603	0.255372	-0.255372	CELF3	CUGBP, Elav-like family member 3
10.38	0.985137	0.94	0.00650341	0.0268721	-0.0168684	0.0168684	SLC17A2	solute carrier family 17 member 2
10.39	0.888108	0.602	0.0515341	0.220404	0.165932	-0.165932	THUMPD3-AS1	THUMPD3 antisense RNA 1
10.4	0.938894	0.746	0.0273834	0.127261	-0.085266	0.085266	LINC00643	long intergenic non-protein coding RNA 643
10.45	0.197187	0.0117	0.705122	1.93181	-0.746187	0.746187	PDE1A	phosphodiesterase 1A
10.7	0.904945	0.643	0.0433776	0.191789	0.123189	-0.123189	CNOT4	CCR4-NOT transcription complex subunit 4
10.8	0.797096	0.408	0.0984896	0.38934	-0.193857	0.193857	DLG4	discs large MAGUK scaffold protein 4
10.9	0.998363	0.996	0.00071174	0.00174066	0.0010729	-0.0010729	NEK1	NIMA related kinase 1
11.1	0.817484	0.445	0.0875207	0.35164	-0.175947	0.175947	MRPS27	mitochondrial ribosomal protein S27
11.1	0.875011	0.569	0.0579866	0.244888	0.114943	-0.114943	TCF3	transcription factor 3
11.11	0.966884	0.849	0.0146256	0.0710923	-0.0304469	0.0304469	BPI	bactericidal/permeability-increasing protein
11.12	0.746582	0.329	0.126922	0.482804	0.21503	-0.21503	RFC3	replication factor C subunit 3
11.13	0.857624	0.526	0.066703	0.279014	0.170647	-0.170647	C8A	complement component 8 alpha subunit
11.14	0.679599	0.24	0.167747	0.619789	-0.228506	0.228506	PRKACB	protein kinase cAMP-activated catalytic subunit beta
11.15	0.966168	0.843	0.0149472	0.0741724	0.071294	-0.071294	FGA	fibrinogen alpha chain
11.16	0.955721	0.794	0.0196687	0.100179	0.0798472	-0.0798472	UTP14C	UTP14, small subunit processome component homolog C (S, cerevisiae)
11.17	0.536427	0.12	0.27049	0.920819	-0.422543	0.422543	MUC1	mucin 1, cell surface associated
11.18	0.966884	0.852	0.0146256	0.0695604	-0.0386651	0.0386651	MXI1	MAX interactor 1, dimerization protein
11.19	0.429168	0.0691	0.367373	1.16052	0.461476	-0.461476	THRB	thyroid hormone receptor beta
11.2	0.318948	0.0341	0.496281	1.46725	-0.778897	0.778897	ITGB6	integrin subunit beta 6
11.2	0.893795	0.615	0.048762	0.211125	-0.198499	0.198499	PTGS1	prostaglandin-endoperoxide synthase 1
11.21	0.679599	0.24	0.167747	0.619789	-0.263505	0.263505	VCAM1	vascular cell adhesion molecule 1
11.24	0.246526	0.0187	0.608137	1.72816	-0.431269	0.431269	THBS2	thrombospondin 2
11.25	0.426269	0.0672	0.370316	1.17263	-0.392574	0.392574	CD19	CD19 molecule
11.26	0.994945	0.979	0.00220114	0.00921731	-0.0041838	0.0041838	XRCC1	X-ray repair cross complementing 1
11.27	0.207393	0.0129	0.683206	1.88941	-0.54444	0.54444	CCNC	cyclin C
11.28	0.722149	0.3	0.141373	0.522879	-0.252079	0.252079	ARHGEF16	Rho guanine nucleotide exchange factor 16
11.29	0.408396	0.0599	0.388918	1.22257	-0.544498	0.544498	TK1	thymidine kinase 1
11.3	0.713559	0.287	0.14657	0.542118	-0.39983	0.39983	DRD4	dopamine receptor D4
11.3	0.98154	0.919	0.00809191	0.0366845	-0.0255132	0.0255132	HTR1B	5-hydroxytryptamine receptor 1B
11.31	0.264156	0.0218	0.57814	1.66154	-0.520941	0.520941	RAB4A	RAB4A, member RAS oncogene family
11.32	0.848398	0.506	0.0714005	0.295849	-0.138884	0.138884	CHRNA3	cholinergic receptor nicotinic alpha 3 subunit
11.33	0.953056	0.787	0.0208816	0.104025	-0.0487461	0.0487461	ARF3	ADP ribosylation factor 3
11.34	0.98667	0.948	0.00582808	0.0231917	-0.023019	0.023019	SULT1B1	sulfotransferase family 1B member 1
11.35	0.886314	0.598	0.0524123	0.223299	-0.0916613	0.0916613	FNTB	farnesyltransferase, CAAX box, beta
11.36	0.839198	0.484	0.0761356	0.315155	0.159153	-0.159153	TKT	transketolase
11.37	0.844614	0.499	0.0733415	0.301899	0.143335	-0.143335	NR2C1	nuclear receptor subfamily 2 group C member 1
11.38	0.90411	0.641	0.0437786	0.193142	-0.0887643	0.0887643	PANK3	pantothenate kinase 3
11.39	0.9181	0.683	0.0371101	0.165579	0.0815566	-0.0815566	PML	promyelocytic leukemia
11.4	0.519676	0.109	0.284267	0.962574	-0.364584	0.364584	GNAZ	G protein subunit alpha z
11.41	0.618394	0.175	0.208734	0.756962	0.369496	-0.369496	KLC1	kinesin light chain 1
11.43	0.0365675	0.000642	1.4369	3.19246	1.26143	-1.26143	TARP	TCR gamma alternate reading frame protein
11.44	0.774944	0.375	0.11073	0.425969	-0.196609	0.196609	NPR3	natriuretic peptide receptor 3
11.45	0.732568	0.309	0.135152	0.510042	0.316254	-0.316254	POLD1	DAN polymerase delta 1, catalytic subunit
11.46	0.704216	0.273	0.152294	0.563837	0.213822	-0.213822	FER	FER tyrosine kinase
11.48	0.0865852	0.00256	1.06256	2.59176	-1.57568	1.57568	CYP24A1	cytochrome P450 family 24 subfamily A member 1
11.5	0.938052	0.741	0.0277731	0.130182	0.0724393	-0.0724393	ALOX5	arachidonate 5-lipoxygenase
11.6	0.74968	0.333	0.125124	0.477556	0.269678	-0.269678	CBX5	chromobox 5
11.7	0.992173	0.969	0.00341268	0.0136762	0.0139155	-0.0139155	CTSG	cathepsin G
11.8	0.742549	0.323	0.129275	0.490797	0.203242	-0.203242	TSHR	thyroid stimulating hormone receptor
11.9	0.773344	0.371	0.111627	0.430626	0.226921	-0.226921	PPP2CA	protein phosphatase 2 catalytic subunit alpha
12.1	0.852757	0.516	0.0691747	0.28735	-0.15132	0.15132	INE2	inactivation escape 2 (non-protein coding)
12.1	0.99175	0.965	0.00359792	0.0154727	0.0233579	-0.0233579	ZNF211	zinc finger protein 211
12.11	0.314304	0.0328	0.502651	1.48413	-0.396895	0.396895	CIAO1	cytosolic iron-sulfur assembly component 1
12.12	0.953056	0.787	0.0208816	0.104025	-0.0444474	0.0444474	P2RX4	purinergic receptor P2X 4
12.13	0.343112	0.0397	0.464564	1.40121	0.606377	-0.606377	P2RX3	purinergic receptor P2X 3
12.14	0.839198	0.482	0.0761356	0.316953	-0.17517	0.17517	LANCL1	LanC like 1
12.15	0.748425	0.331	0.125852	0.480172	0.394771	-0.394771	GTPBP6	GTP binding protein 6 (putative)
12.16	0.816756	0.443	0.0879078	0.353596	-0.146464	0.146464	POLR2G	RNA polymerase II subunit G
12.19	0.635471	0.189	0.196905	0.723538	-0.276938	0.276938	IPO5	importin 5
12.2	0.4568	0.0816	0.340274	1.08831	0.712186	-0.712186	SGMS1	sphingomyelin synthase 1
12.2	0.977257	0.893	0.00999139	0.0491485	0.0219012	-0.0219012	ATG5	autophagy related 5
12.21	0.934308	0.726	0.0295097	0.139063	0.214555	-0.214555	SLC25A12	solute carrier family 25 member 12
12.22	0.932704	0.719	0.0302561	0.143271	-0.0567146	0.0567146	PCNT	pericentrin
12.23	0.903248	0.639	0.0441928	0.194499	0.133863	-0.133863	ELN	elastin
12.25	0.423838	0.0657	0.372801	1.18243	-0.38619	0.38619	TMEM257	transmembrane protein 257
12.26	0.746378	0.328	0.127041	0.484126	-0.217034	0.217034	MRPS12	mitochondrial ribosomal protein S12
12.27	0.815103	0.441	0.0887873	0.355561	-0.188096	0.188096	ANGPTL7	angiopoietin like 7
12.28	0.928087	0.709	0.0324112	0.149354	0.0982461	-0.0982461	FILIP1L	filamin A interacting protein 1 like
12.29	0.883565	0.59	0.0537616	0.229148	0.0943138	-0.0943138	RAPGEF3	Rap guanine nucleotide exchange factor 3
12.3	0.842699	0.493	0.0743274	0.307153	-0.202847	0.202847	ACOT7	acyl-CoA thioesterase 7
12.3	0.975315	0.888	0.0108551	0.051587	-0.0405346	0.0405346	DYRK1B	dual specificity tyrosine phosphorylation regulated kinase 1B
12.31	0.231607	0.0165	0.635248	1.78252	-1.37389	1.37389	MUC5B	mucin 5B, oligomeric mucus/gel-forming
12.32	0.520277	0.11	0.283765	0.958607	0.33142	-0.33142	PPP1R10	protein phosphatase 1 regulatory subunit 10
12.34	0.711039	0.285	0.148107	0.545155	0.427507	-0.427507	PDK4	pyruvate dehydrogenase kinase 4
12.35	0.95017	0.781	0.0221988	0.107349	-0.0561682	0.0561682	AHDC1	AT-hook DNA binding motif containing 1
12.36	0.816252	0.443	0.0881758	0.353596	-0.136868	0.136868	PTEN	phosphatase and tensin homolog
12.37	0.909047	0.659	0.0414138	0.181115	-0.270078	0.270078	PIP	prolactin induced protein
12.38	0.982913	0.924	0.00748474	0.034328	0.0174667	-0.0174667	BCL9	B-cell CLL/lymphoma 9
12.39	0.696172	0.262	0.157284	0.581699	0.266504	-0.266504	PFDN1	prefoldin subunit 1
12.4	0.827781	0.464	0.0820845	0.333482	0.360724	-0.360724	ALDH9A1	aldehyde dehydrogenase 9 family member A1
12.4	0.922321	0.696	0.035118	0.157391	0.126269	-0.126269	ZW10	zw10 kinetochore protein
12.41	0.86405	0.539	0.0634609	0.268411	-0.158854	0.158854	RELN	reelin
12.42	0.0440195	0.000873	1.35635	3.05899	-2.04158	2.04158	SLN	sarcolipin
12.43	0.573168	0.143	0.241718	0.844664	0.763792	-0.763792	ALCAM	activated leukocyte cell adhesion molecule
12.44	0.173561	0.00924	0.760548	2.03433	0.741938	-0.741938	UPK2	uroplakin 2
12.45	0.965989	0.842	0.0150278	0.0746879	0.0701305	-0.0701305	FUT8	fucosyltransferase 8
12.47	0.183302	0.0104	0.736834	1.98297	1.54836	-1.54836	EPAS1	endothelial PAS domain protein 1
12.48	0.464903	0.085	0.332638	1.07058	1.12931	-1.12931	C1QB	complement C1q B chain
12.5	0.984756	0.936	0.0066715	0.0287242	0.0351992	-0.0351992	SRPX	sushi repeat containing protein, X-linked
12.7	0.931674	0.716	0.0307361	0.145087	-0.0946794	0.0946794	NME4	NME/NM23 nucleoside diphosphate kinase 4
12.8	0.642712	0.199	0.191984	0.701147	-0.488451	0.488451	FBXO46	F-box protein 46
13.1	0.79776	0.409	0.0981276	0.388277	0.320854	-0.320854	PCDH8	protocadherin 8
13.1	0.840231	0.489	0.0756013	0.310691	-0.145596	0.145596	SMARCAL1	SWI/SNF related, matrix associated, actin dependent regulator of chromatin, subfamily a like 1
13.11	0.9089	0.659	0.0414837	0.181115	-0.124997	0.124997	ROCK1	Rho associated coiled-coil containing protein kinase 1
13.12	0.959309	0.813	0.0180414	0.0899095	-0.0574718	0.0574718	NCEH1	neutral cholesterol ester hydrolase 1
13.13	0.93377	0.723	0.02976	0.140862	0.067011	-0.067011	TPST2	tyrosylprotein sulfotransferase 2
13.14	0.967992	0.857	0.0141281	0.0670192	0.0388852	-0.0388852	TSPAN5	tetraspanin 5
13.15	0.942949	0.763	0.0255119	0.117475	-0.0554641	0.0554641	PRKRA	protein activator of interferon induced protein kinase EIF2AK2
13.16	0.989035	0.957	0.00478856	0.0190881	-0.0091303	0.0091303	SH3BP4	SH3 domain binding protein 4
13.18	0.169862	0.00883	0.769904	2.05404	-0.498302	0.498302	NLGN2	neuroligin 2
13.19	0.343112	0.0397	0.464564	1.40121	-0.73319	0.73319	CSRNP2	cysteine and serine rich nuclear protein 2
13.2	0.934191	0.725	0.0295645	0.139662	0.131304	-0.131304	FAM172A	family with sequence similarity 172 member A
13.2	0.987074	0.95	0.00565042	0.0222764	-0.0096184	0.0096184	CA11	carbonic anhydrase 11
13.21	0.850079	0.51	0.0705406	0.29243	0.125687	-0.125687	NDST3	N-deacetylase and N-sulfotransferase 3
13.22	0.31603	0.0331	0.500272	1.48017	-0.538478	0.538478	CPSF3	cleavage and polyadenylation specific factor 3
13.24	0.793948	0.402	0.100208	0.395774	0.27928	-0.27928	ARRDC3	arrestin domain containing 3
13.25	0.933577	0.722	0.0298497	0.141463	0.0576811	-0.0576811	AJAP1	adherens junctions associated protein 1
13.26	0.70572	0.275	0.151368	0.560667	-0.340946	0.340946	MS4A4A	membrane spanning 4-domains A4A
13.27	0.77399	0.371	0.111264	0.430626	-0.200793	0.200793	ERO1A	endoplasmic reticulum oxidoreductase 1 alpha
13.29	0.966884	0.852	0.0146256	0.0695604	0.0305645	-0.0305645	TRIM44	tripartite motif containing 44
13.3	0.479796	0.0917	0.318944	1.03763	-0.797054	0.797054	RAB27B	RAB27B, member RAS oncogene family
13.3	0.74968	0.334	0.125124	0.476254	0.200701	-0.200701	SIPA1L2	signal induced proliferation associated 1 like 2
13.31	0.715916	0.29	0.145138	0.537602	-0.222055	0.222055	FAM89B	family with sequence similarity 89 member B
13.32	0.624246	0.181	0.204644	0.742321	-0.275698	0.275698	SYT2	synaptotagmin 2
13.33	0.975106	0.883	0.0109483	0.0540393	-0.0314727	0.0314727	ARRB2	arrestin beta 2
13.35	0.879729	0.58	0.0556511	0.236572	-0.126006	0.126006	UTRN	utrophin
13.36	0.103705	0.0037	0.984201	2.4318	-0.598656	0.598656	STK26	serine/threonine protein kinase 26
13.37	0.728538	0.305	0.137548	0.5157	0.270049	-0.270049	NDUFA7	NADH:ubiquinone oxidoreductase subunit A7
13.38	0.555589	0.132	0.255246	0.879426	-0.360397	0.360397	CCDC88C	coiled-coil domain containing 88C
13.4	0.243101	0.0182	0.614214	1.73993	1.0181	-1.0181	KIAA0040	KIAA0040
13.4	0.778878	0.381	0.108531	0.419075	0.144383	-0.144383	MAGEA10	MAGE family member A10
13.41	0.782653	0.388	0.106431	0.411168	0.350802	-0.350802	DYRK4	dual specificity tyrosine phosphorylation regulated kinase 4
13.42	0.99961	0.999	0.000169495	0.000434512	-0.0003578	0.0003578	GATAD1	GATA zinc finger domain containing 1
13.43	0.243798	0.0183	0.612971	1.73755	0.958768	-0.958768	PLA2G4C	phospholipase A2 group IVC
13.44	0.781518	0.385	0.107061	0.414539	0.21607	-0.21607	PI4K2A	phosphatidylinositol 4-kinase type 2 alpha
13.45	0.86562	0.548	0.0626729	0.261219	0.148214	-0.148214	PRRC2A	proline rich coiled-coil 2A
13.46	0.255862	0.0202	0.591994	1.69465	1.26659	-1.26659	GPR4	G protein-coupled receptor 4
13.47	0.711035	0.285	0.148109	0.545155	0.376879	-0.376879	ZNF185	zinc finger protein 185 (LIM domain)
13.48	0.576313	0.146	0.239342	0.835647	0.546679	-0.546679	FADS3	fatty acid desaturase 3
13.5	0.875472	0.57	0.0577578	0.244125	-0.175073	0.175073	ORC1	origin recognition complex subunit 1
13.6	0.883614	0.59	0.0537373	0.229148	-0.127722	0.127722	PIGQ	phosphatidylinositol glycan anchor biosynthesis class Q
13.7	0.996669	0.988	0.00144901	0.00524306	-0.003716	0.003716	SRRM1	serine and arginine repetitive matrix 1
13.8	0.629946	0.184	0.200697	0.735182	0.258164	-0.258164	LDB1	LIM domain binding 1
14.1	0.86327	0.536	0.0638533	0.270835	-0.146642	0.146642	NAGLU	N-acetyl-alpha-glucosaminidase
14.1	0.863552	0.537	0.0637116	0.270026	0.121402	-0.121402	ZNF35	zinc finger protein 35
14.13	0.851721	0.513	0.0697025	0.289883	-0.0997612	0.0997612	ORC2	origin recognition complex subunit 2
14.15	0.936395	0.733	0.028541	0.134896	0.0954123	-0.0954123	P2RX1	purinergic receptor P2X 1
14.16	0.986083	0.944	0.0060864	0.025028	0.0190216	-0.0190216	SERPINB8	serpin family B member 8
14.17	0.778405	0.38	0.108794	0.420216	-0.241364	0.241364	ITGA4	integrin subunit alpha 4
14.18	0.883764	0.592	0.0536638	0.227678	-0.102899	0.102899	GPR75	G protein-coupled receptor 75
14.19	0.873684	0.566	0.0586458	0.247184	0.0981114	-0.0981114	FXR2	FMR1 autosomal homolog 2
14.21	0.23342	0.0171	0.631863	1.767	-0.554236	0.554236	P3H3	prolyl 3-hydroxylase 3
14.22	0.0424011	0.00082	1.37262	3.08619	-1.21907	1.21907	COL9A3	collagen type IX alpha 3 chain
14.23	0.801984	0.417	0.0958342	0.379864	0.174139	-0.174139	PRRG1	proline rich and Gla domain 1
14.25	0.422627	0.0652	0.374042	1.18575	0.498904	-0.498904	ALX1	ALX homeobox 1
14.27	0.66715	0.223	0.175776	0.651695	-0.296296	0.296296	SRP54	signal recognition particle 54
14.28	0.867916	0.555	0.0615221	0.255707	-0.108464	0.108464	ZNF45	zinc finger protein 45
14.29	0.107503	0.00397	0.96858	2.40121	0.969752	-0.969752	KLRD1	killer cell lectin like receptor D1
14.3	0.688342	0.251	0.162196	0.600326	-0.473695	0.473695	DUSP12	dual specificity phosphatase 12
14.3	0.843352	0.494	0.0739912	0.306273	-0.196474	0.196474	CCL25	C-C motif chemokine ligand 25
14.31	0.570018	0.141	0.244112	0.850781	0.340061	-0.340061	IL17A	interleukin 17A
14.33	0.679599	0.24	0.167747	0.619789	0.258047	-0.258047	TP53BP2	tumor protein p53 binding protein 2
14.34	0.809788	0.432	0.0916286	0.364516	0.18928	-0.18928	ERG	ERG, ETS transcription factor
14.35	0.672488	0.23	0.172316	0.638272	0.265085	-0.265085	GNA14	G protein subunit alpha 14
14.36	0.909083	0.66	0.0413963	0.180456	0.0908341	-0.0908341	GTF3C5	general transcription factor IIIC subunit 5
14.37	0.960274	0.819	0.017605	0.0867161	-0.0572598	0.0572598	NDN	necdin, MAGE family member
14.39	0.499033	0.0997	0.301871	1.0013	-0.616741	0.616741	CITED1	Cbp/p300 interacting transactivator with Glu/Asp rich carboxy-terminal domain 1
14.4	0.482636	0.0935	0.31638	1.02919	0.68526	-0.68526	F10	coagulation factor X
14.4	0.921265	0.691	0.0356154	0.160522	0.133432	-0.133432	LYL1	LYL1, basic helix-loop-helix family member
14.41	0.844491	0.499	0.0734051	0.301899	0.288488	-0.288488	BAG1	BCL2 associated athanogene 1
14.42	0.883614	0.591	0.0537373	0.228413	0.241587	-0.241587	ARL5A	ADP ribosylation factor like GTPase 5A
14.43	0.716198	0.291	0.144967	0.536107	0.195681	-0.195681	PDE1C	phosphodiesterase 1C
14.45	0.916217	0.678	0.0380017	0.16877	-0.104356	0.104356	PLOD2	procollagen-lysine,2-oxoglutarate 5-dioxygenase 2
14.46	0.504879	0.102	0.296813	0.9914	0.417337	-0.417337	SHBG	sex hormone binding globulin
14.47	0.620603	0.178	0.207186	0.74958	-0.32188	0.32188	KCNQ3	potassium voltage-gated channel subfamily Q member 3
14.48	0.975106	0.885	0.0109483	0.0530567	-0.0571654	0.0571654	BACE1	beta-secretase 1
14.5	0.826153	0.459	0.0829397	0.338187	0.282753	-0.282753	JAK1	Janus kinase 1
14.6	0.733311	0.31	0.134712	0.508638	-0.26582	0.26582	HS3ST3A1	heparan sulfate-glucosamine 3-sulfotransferase 3A1
14.7	0.957002	0.806	0.019087	0.093665	-0.0466373	0.0466373	DUSP8	dual specificity phosphatase 8
14.9	0.905814	0.647	0.0429608	0.189096	-0.100995	0.100995	TCIRG1	T-cell immune regulator 1, ATPase H+ transporting V0 subunit a3
15.1	0.427079	0.0678	0.369492	1.16877	-0.502276	0.502276	DPP4	dipeptidyl peptidase 4
15.1	0.669222	0.227	0.17443	0.643974	0.283547	-0.283547	ST7	suppression of tumorigenicity 7
15.11	0.0090295	6.87e-05	2.04434	4.16304	-1.22004	1.22004	CLDN1	claudin 1
15.12	0.663372	0.218	0.178243	0.661544	-0.242163	0.242163	RAP1GDS1	Rap1 GTPase-GDP dissociation stimulator 1
15.13	0.883565	0.59	0.0537616	0.229148	-0.0835415	0.0835415	NXF1	nuclear RNA export factor 1
15.14	0.82122	0.451	0.0855404	0.345823	-0.165591	0.165591	VOPP1	vesicular, overexpressed in cancer, prosurvival protein 1
15.15	0.896052	0.619	0.0476666	0.208309	0.0946236	-0.0946236	URGCP	upregulator of cell proliferation
15.16	0.622543	0.18	0.20583	0.744727	-0.383718	0.383718	ADORA2B	adenosine A2b receptor
15.17	0.744104	0.326	0.128366	0.486782	-0.170991	0.170991	MRPL37	mitochondrial ribosomal protein L37
15.18	0.378196	0.0507	0.422283	1.29499	-0.479137	0.479137	PSD3	pleckstrin and Sec7 domain containing 3
15.2	0.421156	0.0642	0.375557	1.19246	0.883146	-0.883146	MARC	mitochondrial amidoxime reducing component 2
15.21	0.834258	0.474	0.0786995	0.324222	-0.124747	0.124747	RANBP10	RAN binding protein 10
15.22	0.847743	0.505	0.0717358	0.296709	-0.137374	0.137374	ERCC5	ERCC excision repair 5, endonuclease
15.23	0.607527	0.166	0.216434	0.779892	0.223383	-0.223383	BTBD6	BTB domain containing 6
15.24	0.922321	0.694	0.035118	0.158641	0.105956	-0.105956	PNPLA6	patatin like phospholipase domain containing 6
15.25	0.411261	0.0606	0.385882	1.21753	-1.04613	1.04613	SCRG1	stimulator of chondrogenesis 1
15.26	0.998595	0.997	0.000610656	0.00130484	-0.0006144	0.0006144	SLC25A38	solute carrier family 25 member 38
15.27	0.763059	0.354	0.117442	0.450997	-0.172888	0.172888	SLC22A23	solute carrier family 22 member 23
15.28	0.951671	0.783	0.0215133	0.106238	-0.0626012	0.0626012	PAPOLA	poly(A) polymerase alpha
15.29	0.668576	0.225	0.174849	0.647817	-0.263358	0.263358	PHB2	prohibitin 2
15.3	0.803701	0.42	0.0949054	0.376751	-0.168371	0.168371	IK	IK cytokine, down-regulator of HLA II
15.3	0.910357	0.665	0.0407883	0.177178	-0.0949295	0.0949295	GSKIP	GSK3B interacting protein
15.31	0.986248	0.946	0.00601404	0.0241089	0.0130092	-0.0130092	NELFCD	negative elongation factor complex member C/D
15.32	0.739801	0.318	0.130885	0.497573	0.196634	-0.196634	EAPP	E2F associated phosphoprotein
15.33	0.642311	0.198	0.192255	0.703335	-0.260247	0.260247	PEX26	peroxisomal biogenesis factor 26
15.34	0.494836	0.0982	0.305539	1.00789	-0.295121	0.295121	KRT31	keratin 31
15.35	0.395365	0.0556	0.403002	1.25493	0.394997	-0.394997	ARHGEF12	Rho guanine nucleotide exchange factor 12
15.36	0.979271	0.901	0.00909733	0.0452752	0.0314383	-0.0314383	PPM1B	protein phosphatase, Mg2+/Mn2+ dependent 1B
15.37	0.808409	0.43	0.092369	0.366532	-0.145254	0.145254	SEZ6L2	seizure related 6 homolog like 2
15.39	0.874608	0.568	0.0581864	0.245652	-0.0997693	0.0997693	ZNHIT6	zinc finger HIT-type containing 6
15.4	0.545782	0.126	0.26298	0.899629	-0.64253	0.64253	SH3BGR	SH3 domain binding glutamate rich protein
15.4	0.791326	0.399	0.101645	0.399027	0.310334	-0.310334	CEACAM1	carcinoembryonic antigen related cell adhesion molecule 1
15.41	0.975106	0.886	0.0109483	0.0525663	-0.0281218	0.0281218	UBQLN2	ubiquilin 2
15.42	0.679243	0.239	0.167975	0.621602	-0.308782	0.308782	FANCG	Fanconi anemia complementation group G
15.43	0.681805	0.244	0.16634	0.61261	0.389859	-0.389859	DBNDD2	dysbindin domain containing 2
15.45	0.939467	0.749	0.0271186	0.125518	0.0645287	-0.0645287	DOCK1	dedicator of cytokinesis 1
15.46	0.264883	0.0221	0.576946	1.65561	1.24056	-1.24056	ETV5	ETS variant 5
15.47	0.900914	0.633	0.0453166	0.198596	0.13345	-0.13345	UFM1	ubiquitin fold modifier 1
15.48	0.859223	0.529	0.0658941	0.276544	0.320844	-0.320844	ADGRG1	adhesion G protein-coupled receptor G1
15.5	0.713426	0.287	0.146651	0.542118	-0.238437	0.238437	GLRX2	glutaredoxin 2
15.7	0.715916	0.29	0.145138	0.537602	0.328874	-0.328874	SEC24B	SEC24 homolog B, COPII coat complex component
15.8	0.60983	0.168	0.214791	0.774691	-0.478697	0.478697	NLRP2	NLR family pyrin domain containing 2
15.9	0.938894	0.746	0.0273834	0.127261	-0.252325	0.252325	PIH1D1	PIH1 domain containing 1
16.1	0.642357	0.198	0.192224	0.703335	-0.261137	0.261137	CORO1B	coronin 1B
16.1	0.889854	0.605	0.0506813	0.218245	0.137006	-0.137006	FMO4	flavin containing monooxygenase 4
16.11	0.790828	0.398	0.101918	0.400117	0.286137	-0.286137	SRSF10	serine and arginine rich splicing factor 10
16.12	0.974965	0.88	0.0110111	0.0555173	-0.0356186	0.0356186	ZC3H15	zinc finger CCCH-type containing 15
16.13	0.879052	0.579	0.0559855	0.237321	0.162051	-0.162051	LARP6	La ribonucleoprotein domain family member 6
16.14	0.98667	0.949	0.00582808	0.0227338	0.0122515	-0.0122515	ZZZ3	zinc finger ZZ-type containing 3
16.15	0.813233	0.439	0.089785	0.357535	-0.193806	0.193806	ANTXR2	anthrax toxin receptor 2
16.16	0.416687	0.0621	0.38019	1.20691	0.314048	-0.314048	SRGAP2	SLIT-ROBO Rho GTPase activating protein 2
16.17	0.862169	0.535	0.0644077	0.271646	-0.153141	0.153141	RNPEPL1	arginyl aminopeptidase like 1
16.18	0.804413	0.421	0.0945208	0.375718	-0.128593	0.128593	EIF4EBP2	eukaryotic translation initiation factor 4E binding protein 2
16.19	0.848561	0.507	0.0713171	0.294992	0.203526	-0.203526	DMTF1	cyclin D binding myb like transcription factor 1
16.2	0.897519	0.623	0.0469565	0.205512	-0.0871893	0.0871893	HINFP	histone H4 transcription factor
16.21	0.773421	0.371	0.111584	0.430626	-0.195285	0.195285	PLA2G15	phospholipase A2 group XV
16.22	0.532247	0.118	0.273887	0.928118	-0.433917	0.433917	GMEB1	glucocorticoid modulatory element binding protein 1
16.23	0.139635	0.00605	0.855007	2.21824	-0.536581	0.536581	LRRC20	leucine rich repeat containing 20
16.25	0.922321	0.693	0.035118	0.159267	0.0727189	-0.0727189	YTHDF3	YTH N6-methyladenosine RNA binding protein 3
16.26	0.989035	0.958	0.00478856	0.0186345	-0.0099446	0.0099446	C2CD3	C2 calcium dependent domain containing 3
16.27	0.609436	0.168	0.215072	0.774691	-0.225138	0.225138	REXO2	RNA exonuclease 2
16.28	0.718979	0.294	0.143284	0.531653	0.250547	-0.250547	NFAT5	nuclear factor of activated T-cells 5
16.29	0.910357	0.664	0.0407883	0.177832	-0.0991125	0.0991125	IWS1	IWS1, SUPT6H interacting protein
16.3	0.0252179	0.000363	1.59829	3.44009	1.68596	-1.68596	CLIC3	chloride intracellular channel 3
16.3	0.797096	0.408	0.0984896	0.38934	-0.192412	0.192412	MRPS18C	mitochondrial ribosomal protein S18C
16.31	0.95926	0.813	0.0180636	0.0899095	0.0443158	-0.0443158	TRAF3IP2	TRAF3 interacting protein 2
16.32	0.966884	0.845	0.0146256	0.0731433	-0.0378882	0.0378882	REEP1	receptor accessory protein 1
16.33	0.711035	0.285	0.148109	0.545155	-0.199535	0.199535	PEX11B	peroxisomal biogenesis factor 11 beta
16.34	0.936395	0.731	0.028541	0.136083	-0.0699538	0.0699538	SAMM50	SAMM50 sorting and assembly machinery component
16.35	0.746329	0.328	0.127069	0.484126	0.273518	-0.273518	TNRC6A	trinucleotide repeat containing 6A
16.36	0.978651	0.896	0.00937207	0.047692	-0.0242379	0.0242379	RBM7	RNA binding motif protein 7
16.37	0.983707	0.928	0.00713446	0.032452	-0.0171447	0.0171447	MCAT	malonyl-CoA-acyl carrier protein transacylase
16.38	0.82506	0.456	0.0835144	0.341035	-0.179173	0.179173	SLC5A6	solute carrier family 5 member 6
16.39	0.900054	0.631	0.0457314	0.199971	0.13	-0.13	RFXANK	regulatory factor X associated ankyrin containing protein
16.4	0.752449	0.339	0.123523	0.4698	0.236073	-0.236073	GPR107	G protein-coupled receptor 107
16.4	0.971525	0.866	0.0125462	0.0624821	0.0428434	-0.0428434	ASMTL	acetylserotonin O-methyltransferase-like
16.41	0.985137	0.94	0.00650341	0.0268721	0.0166531	-0.0166531	SMUG1	single-strand-selective monofunctional uracil-DNA glycosylase 1
16.45	0.64263	0.198	0.192039	0.703335	0.344448	-0.344448	FARS2	phenylalanyl-tRNA synthetase 2, mitochondrial
16.46	0.783126	0.388	0.106168	0.411168	0.289065	-0.289065	BSDC1	BSD domain containing 1
16.47	0.966884	0.848	0.0146256	0.0716041	0.0984714	-0.0984714	TMEM19	transmembrane protein 19
16.48	0.909083	0.66	0.0413963	0.180456	0.133566	-0.133566	RSAD1	radical S-adenosyl methionine domain containing 1
16.5	0.670251	0.228	0.173762	0.642065	0.276057	-0.276057	TBC1D13	TBC1 domain family member 13
16.6	0.349812	0.0412	0.456165	1.3851	0.956195	-0.956195	DHRS4	dehydrogenase/reductase 4
16.7	0.276755	0.0241	0.557904	1.61798	0.74489	-0.74489	SLC39A3	solute carrier family 39 member 3
16.8	0.502368	0.101	0.298978	0.995679	-0.71631	0.71631	MOXD1	monooxygenase DBH like 1
16.9	0.983658	0.926	0.0071557	0.033389	0.0279705	-0.0279705	SPATS2L	spermatogenesis associated serine rich 2 like
17.1	0.681805	0.244	0.16634	0.61261	0.451542	-0.451542	LYAR	Ly1 antibody reactive
17.1	0.936395	0.731	0.028541	0.136083	0.0726648	-0.0726648	CITED2	Cbp/p300 interacting transactivator with Glu/Asp rich carboxy-terminal domain 2
17.11	0.647251	0.203	0.188927	0.692504	0.276352	-0.276352	FETUB	fetuin B
17.12	0.972876	0.873	0.0119427	0.0589858	0.024194	-0.024194	KCTD5	potassium channel tetramerization domain containing 5
17.13	0.444894	0.077	0.351743	1.11351	-0.479129	0.479129	TBC1D8B	TBC1 domain family member 8B
17.14	0.801682	0.415	0.0959981	0.381952	-0.140392	0.140392	HMG20A	high mobility group 20A
17.15	0.880013	0.582	0.0555108	0.235077	0.0882055	-0.0882055	PDCD1LG2	programmed cell death 1 ligand 2
17.16	0.689537	0.254	0.161442	0.595166	0.223071	-0.223071	TNFSF13	tumor necrosis factor superfamily member 13
17.17	0.742549	0.323	0.129275	0.490797	0.188996	-0.188996	TOLLIP	toll interacting protein
17.18	0.50127	0.1	0.299928	1	-0.306033	0.306033	ATP6V1C1	ATPase H+ transporting V1 subunit C1
17.19	0.797096	0.407	0.0984896	0.390406	-0.214345	0.214345	MIOS	meiosis regulator for oocyte development
17.2	0.0188618	0.000236	1.72442	3.62709	-0.852129	0.852129	STEAP3	STEAP3 metalloreductase
17.2	0.570018	0.141	0.244112	0.850781	0.539903	-0.539903	TMEM140	transmembrane protein 140
17.21	0.640469	0.196	0.193502	0.707744	-0.226815	0.226815	URM1	ubiquitin related modifier 1
17.22	0.909083	0.66	0.0413963	0.180456	-0.103125	0.103125	IGF2BP3	insulin like growth factor 2 mRNA binding protein 3
17.23	0.961121	0.825	0.0172217	0.0835461	-0.0378795	0.0378795	HSPB7	heat shock protein family B (small) member 7
17.24	0.585887	0.152	0.232186	0.818156	-0.271486	0.271486	BRE	brain and reproductive organ-expressed (TNFRSF1A modulator)
17.25	0.87785	0.575	0.0565797	0.240332	0.137888	-0.137888	SLC39A4	solute carrier family 39 member 4
17.26	0.770076	0.364	0.113466	0.438899	-0.1527	0.1527	CCDC25	coiled-coil domain containing 25
17.27	0.626301	0.182	0.203217	0.739929	-0.21906	0.21906	SAYSD1	SAYSVFN motif domain containing 1
17.28	0.545782	0.126	0.26298	0.899629	-0.321207	0.321207	MOCS2	molybdenum cofactor synthesis 2
17.3	0.882667	0.587	0.0542029	0.231362	0.108498	-0.108498	MLC1	megalencephalic leukoencephalopathy with subcortical cysts 1
17.31	0.812025	0.435	0.0904304	0.361511	0.250442	-0.250442	GFOD1	glucose-fructose oxidoreductase domain containing 1
17.32	0.848802	0.507	0.0711934	0.294992	0.181265	-0.181265	KLHDC4	kelch domain containing 4
17.33	0.531317	0.117	0.274646	0.931814	-0.269726	0.269726	CMTR2	cap methyltransferase 2
17.34	0.699495	0.268	0.155215	0.571865	-0.167968	0.167968	CHST11	carbohydrate (chondroitin 4) sulfotransferase 11
17.35	0.754262	0.342	0.122478	0.465974	-0.314898	0.314898	DCP1A	decapping mRNA 1A
17.36	0.883565	0.59	0.0537616	0.229148	0.185763	-0.185763	MIEF1	mitochondrial elongation factor 1
17.37	0.552333	0.13	0.257799	0.886057	0.269601	-0.269601	PPP2R2D	protein phosphatase 2 regulatory subunit Bdelta
17.38	0.429168	0.0692	0.367373	1.15989	-0.536006	0.536006	WDR12	WD repeat domain 12
17.39	0.706429	0.277	0.150932	0.55752	0.295545	-0.295545	LAT2	linker for activation of T-cells family member 2
17.4	0.526311	0.113	0.278758	0.946922	-0.517331	0.517331	SPRYD3	SPRY domain containing 3
17.4	0.788973	0.396	0.102938	0.402305	0.40661	-0.40661	UROD	uroporphyrinogen decarboxylase
17.41	0.955714	0.794	0.0196721	0.100179	-0.0812359	0.0812359	GAR1	GAR1 ribonucleoprotein
17.42	0.504558	0.102	0.297089	0.9914	0.488938	-0.488938	LRRFIP2	LRR binding FLII interacting protein 2
17.44	0.956807	0.802	0.0191758	0.0958256	0.0618622	-0.0618622	CWF19L1	CWF19-like 1, cell cycle control (S, pombe)
17.45	0.576313	0.146	0.239342	0.835647	0.665152	-0.665152	KLHL42	kelch like family member 42
17.46	0.450943	0.0798	0.345878	1.098	0.563771	-0.563771	SDCBP2	syndecan binding protein 2
17.47	0.767787	0.36	0.114759	0.443697	0.235318	-0.235318	ABCC10	ATP binding cassette subfamily C member 10
17.48	0.984459	0.931	0.00680223	0.0310503	0.0372274	-0.0372274	DPP8	dipeptidyl peptidase 8
17.5	0.77399	0.372	0.111264	0.429457	0.196021	-0.196021	ETAA1	Ewing tumor associated antigen 1
17.6	0.759589	0.348	0.119422	0.458421	0.329428	-0.329428	TNRC6C	trinucleotide repeat containing 6C
17.7	0.922179	0.692	0.0351849	0.159894	0.162319	-0.162319	ANKHD1	ankyrin repeat and KH domain containing 1
17.8	0.883764	0.592	0.0536638	0.227678	-0.172023	0.172023	PLEKHA5	pleckstrin homology domain containing A5
17.9	0.61867	0.176	0.208541	0.754487	-0.312061	0.312061	NGLY1	N-glycanase 1
18.1	0.61867	0.177	0.208541	0.752027	-0.385529	0.385529	TADA3	transcriptional adaptor 3
18.1	0.700646	0.269	0.154502	0.570248	-0.195003	0.195003	DSP	desmoplakin
18.12	0.966638	0.845	0.0147362	0.0731433	-0.0391293	0.0391293	TMEM30B	transmembrane protein 30B
18.13	0.213375	0.0136	0.670856	1.86646	0.783392	-0.783392	TSC22D3	TSC22 domain family member 3
18.14	0.925041	0.701	0.0338392	0.154282	-0.0657429	0.0657429	MAL2	mal, T-cell differentiation protein 2 (gene/pseudogene)
18.15	0.868465	0.556	0.0612477	0.254925	-0.134133	0.134133	SNCA	synuclein alpha
18.16	0.69053	0.254	0.160817	0.595166	-0.263375	0.263375	CLCN7	chloride voltage-gated channel 7
18.18	0.716315	0.292	0.144896	0.534617	-0.163977	0.163977	TMEM186	transmembrane protein 186
18.19	0.855932	0.522	0.0675607	0.282329	-0.106379	0.106379	CGGBP1	CGG triplet repeat binding protein 1
18.2	0.839695	0.487	0.0758785	0.312471	-0.150931	0.150931	INTS6	integrator complex subunit 6
18.2	0.966884	0.845	0.0146256	0.0731433	0.0572697	-0.0572697	PRUNE1	prune exopolyphosphatase
18.21	0.817978	0.446	0.0872583	0.350665	-0.197321	0.197321	MEF2C	myocyte enhancer factor 2C
18.22	0.927045	0.707	0.0328992	0.150581	0.0648553	-0.0648553	UBE2I	ubiquitin conjugating enzyme E2 I
18.24	0.800501	0.412	0.0966381	0.385103	-0.174293	0.174293	SYNE2	spectrin repeat containing nuclear envelope protein 2
18.25	0.885781	0.597	0.0526738	0.224026	0.13952	-0.13952	PASK	PAS domain containing serine/threonine kinase
18.26	0.793577	0.401	0.100411	0.396856	-0.194968	0.194968	POC1A	POC1 centriolar protein A
18.27	0.995349	0.984	0.0020247	0.0070049	0.0038285	-0.0038285	TCHH	trichohyalin
18.3	0.96741	0.855	0.0143896	0.0680339	-0.0510666	0.0510666	TRMT1	tRNA methyltransferase 1
18.3	0.967934	0.857	0.0141543	0.0670192	0.0815094	-0.0815094	SPEF1	sperm flagellar 1
18.31	0.966533	0.844	0.0147831	0.0736576	0.0336851	-0.0336851	MICU1	mitochondrial calcium uptake 1
18.32	0.569484	0.139	0.244519	0.856985	0.495536	-0.495536	ABI3BP	ABI family member 3 binding protein
18.33	0.735877	0.314	0.133195	0.50307	0.18938	-0.18938	THAP11	THAP domain containing 11
18.34	0.762793	0.353	0.117593	0.452225	0.143526	-0.143526	OSER1	oxidative stress responsive serine rich 1
18.36	0.324998	0.0356	0.488119	1.44855	-0.493829	0.493829	MPHOSPH9	M-phase phosphoprotein 9
18.37	0.986645	0.947	0.00583886	0.02365	0.0156374	-0.0156374	KCTD9	potassium channel tetramerization domain containing 9
18.38	0.780322	0.384	0.107726	0.415669	-0.168706	0.168706	NRP1	neuropilin 1
18.39	0.983659	0.927	0.00715561	0.0329203	-0.0187527	0.0187527	MAP2K2	mitogen-activated protein kinase kinase 2
18.4	0.573168	0.143	0.241718	0.844664	0.606125	-0.606125	HIVEP2	human immunodeficiency virus type I enhancer binding protein 2
18.4	0.980317	0.909	0.00863355	0.0414361	-0.0262031	0.0262031	PMEPA1	prostate transmembrane protein, androgen induced 1
18.42	0.74968	0.335	0.125124	0.474955	0.224223	-0.224223	PRRC2C	proline rich coiled-coil 2C
18.43	0.757328	0.345	0.120716	0.462181	0.304006	-0.304006	YIPF6	Yip1 domain family member 6
18.44	0.743021	0.324	0.128999	0.489455	0.503761	-0.503761	PRR13	proline rich 13
18.45	0.146612	0.00692	0.833831	2.15989	1.08793	-1.08793	PCDH1	protocadherin 1
18.48	0.762365	0.352	0.117837	0.453457	0.365407	-0.365407	SPPL3	signal peptide peptidase like 3
18.6	0.862169	0.535	0.0644077	0.271646	0.109371	-0.109371	OVOL2	ovo like zinc finger 2
18.7	0.0226433	0.000308	1.64506	3.51145	-1.57491	1.57491	CHRDL2	chordin like 2
18.8	0.129211	0.00536	0.888702	2.27084	0.835869	-0.835869	TNS1	tensin 1
18.9	0.870652	0.559	0.0601552	0.252588	0.107384	-0.107384	VDAC2	voltage dependent anion channel 2
19.1	0.879842	0.581	0.0555952	0.235824	-0.236052	0.236052	OAT	ornithine aminotransferase
19.1	0.964892	0.835	0.0155214	0.0783135	0.0445885	-0.0445885	RBM15B	RNA binding motif protein 15B
19.11	0.997043	0.991	0.00128598	0.00392635	0.0029465	-0.0029465	GRK6	G protein-coupled receptor kinase 6
19.12	0.545782	0.126	0.26298	0.899629	-0.257637	0.257637	DCTD	dCMP deaminase
19.13	0.960759	0.822	0.0173857	0.0851282	0.0947432	-0.0947432	FOSB	FosB proto-oncogene, AP-1 transcription factor subunit
19.14	0.746378	0.328	0.127041	0.484126	-0.167711	0.167711	ERCC1	ERCC excision repair 1, endonuclease non-catalytic subunit
19.15	0.31947	0.0344	0.49557	1.46344	-0.529922	0.529922	UCHL3	ubiquitin C-terminal hydrolase L3
19.16	0.965989	0.841	0.0150278	0.075204	0.0372199	-0.0372199	NPR2	natriuretic peptide receptor 2
19.17	0.229871	0.0162	0.638515	1.79048	-0.458706	0.458706	GGCX	gamma-glutamyl carboxylase
19.18	0.74968	0.334	0.125124	0.476254	0.153684	-0.153684	NUMB	NUMB, endocytic adaptor protein
19.19	0.352484	0.0421	0.45286	1.37572	0.977184	-0.977184	HPGD	hydroxyprostaglandin dehydrogenase 15-(NAD)
19.2	0.119423	0.00473	0.922912	2.32514	0.814014	-0.814014	MBP	myelin basic protein
19.2	0.893795	0.615	0.048762	0.211125	-0.218868	0.218868	F13A1	coagulation factor XIII A chain
19.21	0.217537	0.0145	0.662466	1.83863	-0.546289	0.546289	HPRT1	hypoxanthine phosphoribosyltransferase 1
19.22	0.906711	0.648	0.0425312	0.188425	-0.108703	0.108703	GAS1	growth arrest specific 1
19.23	0.880013	0.582	0.0555108	0.235077	0.121856	-0.121856	DAG1	dystroglycan 1
19.24	0.0711265	0.00172	1.14797	2.76447	-0.653748	0.653748	NFATC4	nuclear factor of activated T-cells 4
19.25	0.945305	0.772	0.0244279	0.112383	-0.0751194	0.0751194	GRB14	growth factor receptor bound protein 14
19.26	0.324998	0.0355	0.488119	1.44977	1.11987	-1.11987	SERPINE1	serpin family E member 1
19.27	0.937492	0.739	0.0280326	0.131356	-0.0475648	0.0475648	ERCC3	ERCC excision repair 3, TFIIH core complex helicase subunit
19.28	0.812957	0.438	0.0899324	0.358526	-0.208005	0.208005	DLD	dihydrolipoamide dehydrogenase
19.29	0.932704	0.718	0.0302561	0.143876	0.0772043	-0.0772043	SLC20A2	solute carrier family 20 member 2
19.3	0.827356	0.462	0.0823075	0.335358	-0.155041	0.155041	RB1	RB transcriptional corepressor 1
19.3	0.917127	0.68	0.0375705	0.167491	0.262266	-0.262266	GLB1	galactosidase beta 1
19.31	0.844491	0.497	0.0734051	0.303644	-0.126042	0.126042	ABCC8	ATP binding cassette subfamily C member 8
19.32	0.106867	0.00389	0.971158	2.41005	0.819753	-0.819753	F8	coagulation factor VIII
19.33	0.884605	0.595	0.0532507	0.225483	-0.135572	0.135572	FCGR2A	Fc fragment of IgG receptor IIa
19.34	0.891387	0.609	0.0499337	0.215383	-0.222226	0.222226	ST3GAL1	ST3 beta-galactoside alpha-2,3-sialyltransferase 1
19.35	0.998092	0.994	0.000829512	0.00261362	-0.0017875	0.0017875	SLC20A1	solute carrier family 20 member 1
19.36	0.801682	0.415	0.0959981	0.381952	0.12422	-0.12422	PPP2R5B	protein phosphatase 2 regulatory subunit B'beta
19.37	0.898682	0.628	0.046394	0.20204	0.152097	-0.152097	STAT4	signal transducer and activator of transcription 4
19.38	0.4568	0.0821	0.340274	1.08566	0.366437	-0.366437	ASL	argininosuccinate lyase
19.39	0.865024	0.542	0.0629718	0.266001	0.18184	-0.18184	LSP1	lymphocyte-specific protein 1
19.4	0.832028	0.471	0.079862	0.326979	0.292647	-0.292647	CRYZ	crystallin zeta
19.4	0.893795	0.614	0.048762	0.211832	-0.169617	0.169617	PRCP	prolylcarboxypeptidase
19.41	0.759296	0.347	0.119589	0.459671	0.286479	-0.286479	CDC34	cell division cycle 34
19.42	0.79525	0.403	0.0994965	0.394695	0.235962	-0.235962	RALBP1	ralA binding protein 1
19.43	0.741945	0.322	0.129628	0.492144	0.280053	-0.280053	NR3C1	nuclear receptor subfamily 3 group C member 1
19.44	0.903543	0.64	0.044051	0.19382	0.179808	-0.179808	PROS1	protein S (alpha)
19.45	0.960843	0.823	0.0173477	0.0846002	0.109713	-0.109713	AP2B1	adaptor related protein complex 2 beta 1 subunit
19.46	0.222633	0.0151	0.652411	1.82102	0.95161	-0.95161	ATP2B1	ATPase plasma membrane Ca2+ transporting 1
19.47	0.546388	0.126	0.262499	0.899629	0.28999	-0.28999	ADORA1	adenosine A1 receptor
19.48	0.867027	0.55	0.0619676	0.259637	0.238917	-0.238917	IMMT	inner membrane mitochondrial protein
19.5	0.897549	0.624	0.0469419	0.204815	-0.247272	0.247272	TFF3	trefoil factor 3
19.7	0.0514706	0.00108	1.28844	2.96658	1.04621	-1.04621	NEDD9	neural precursor cell expressed, developmentally down-regulated 9
19.8	0.992173	0.967	0.00341268	0.0145735	-0.0087071	0.0087071	CD8A	CD8a molecule
19.9	0.544721	0.125	0.263826	0.90309	-0.402981	0.402981	IL7	interleukin 7
20.1	0.0256484	0.000376	1.59094	3.42481	1.1348	-1.1348	VIP	vasoactive intestinal peptide
20.1	0.715067	0.289	0.145653	0.539102	0.536345	-0.536345	CAPG	capping actin protein, gelsolin like
20.11	0.842685	0.493	0.0743347	0.307153	0.135905	-0.135905	NFKB1	nuclear factor kappa B subunit 1
20.12	0.0500044	0.00105	1.30099	2.97881	-0.810113	0.810113	MANF	mesencephalic astrocyte derived neurotrophic factor
20.13	0.805341	0.424	0.09402	0.372634	-0.112806	0.112806	AMPD2	adenosine monophosphate deaminase 2
20.14	0.758285	0.346	0.120168	0.460924	-0.173836	0.173836	AAMP	angio associated migratory cell protein
20.15	0.667472	0.224	0.175567	0.649752	0.329158	-0.329158	DAZ1	deleted in azoospermia 1
20.16	0.925582	0.703	0.033585	0.153045	-0.100304	0.100304	CD53	CD53 molecule
20.18	0.710249	0.284	0.148589	0.546682	-0.301922	0.301922	FMO3	flavin containing monooxygenase 3
20.19	0.227812	0.0157	0.642423	1.8041	0.481982	-0.481982	RASSF7	Ras association domain family member 7
20.2	0.955946	0.796	0.0195666	0.0990869	-0.087374	0.087374	MSH2	mutS homolog 2
20.2	0.966884	0.851	0.0146256	0.0700704	-0.0280609	0.0280609	GJA4	gap junction protein alpha 4
20.21	0.661736	0.217	0.179315	0.66354	0.406844	-0.406844	WARS	tryptophanyl-tRNA synthetase
20.22	0.995349	0.984	0.0020247	0.0070049	-0.0044391	0.0044391	PLCG2	phospholipase C gamma 2
20.23	0.863552	0.537	0.0637116	0.270026	0.151739	-0.151739	HLX	H2,0 like homeobox
20.24	0.445282	0.0774	0.351365	1.11126	-0.337492	0.337492	LRBA	LPS responsive beige-like anchor protein
20.25	0.378196	0.0504	0.422283	1.29757	0.445304	-0.445304	CCND3	cyclin D3
20.26	0.718783	0.294	0.143402	0.531653	0.227899	-0.227899	DEFA5	defensin alpha 5
20.27	0.416687	0.0622	0.38019	1.20621	0.865172	-0.865172	CD83	CD83 molecule
20.28	0.183302	0.0103	0.736834	1.98716	-0.515594	0.515594	PAM	peptidylglycine alpha-amidating monooxygenase
20.29	0.89222	0.611	0.049528	0.213959	-0.0800141	0.0800141	RPS6KB1	ribosomal protein S6 kinase B1
20.3	0.635471	0.19	0.196905	0.721246	-0.20887	0.20887	SSRP1	structure specific recognition protein 1
20.3	0.846621	0.503	0.0723108	0.298432	-0.213027	0.213027	ROCK2	Rho associated coiled-coil containing protein kinase 2
20.31	0.959769	0.816	0.0178335	0.0883098	0.0916512	-0.0916512	MRC1	mannose receptor, C type 1
20.32	0.0317989	0.000514	1.49759	3.28904	-0.877679	0.877679	NSG1	neuron specific gene family member 1
20.33	0.892874	0.613	0.0492099	0.21254	-0.0705496	0.0705496	COPA	coatomer protein complex subunit alpha
20.34	0.884691	0.595	0.0532083	0.225483	0.128391	-0.128391	FAH	fumarylacetoacetate hydrolase
20.35	0.770076	0.364	0.113466	0.438899	0.272992	-0.272992	SSFA2	sperm specific antigen 2
20.36	0.716736	0.292	0.144641	0.534617	-0.242978	0.242978	STIP1	stress induced phosphoprotein 1
20.37	0.378196	0.0506	0.422283	1.29585	-0.976939	0.976939	PTPRZ1	protein tyrosine phosphatase, receptor type Z1
20.38	0.983658	0.926	0.0071557	0.033389	0.0196381	-0.0196381	ACADM	acyl-CoA dehydrogenase, C-4 to C-12 straight chain
20.39	0.847479	0.504	0.0718708	0.297569	0.178785	-0.178785	GPC5	glypican 5
20.4	0.908375	0.657	0.0417347	0.182435	0.119934	-0.119934	CSNK2A2	casein kinase 2 alpha 2
20.4	0.998595	0.997	0.000610656	0.00130484	0.001501	-0.001501	TSPAN8	tetraspanin 8
20.41	0.445282	0.0772	0.351365	1.11238	-0.547831	0.547831	PAEP	progestagen associated endometrial protein
20.42	0.957126	0.809	0.0190307	0.0920515	0.0968538	-0.0968538	PUDP	pseudouridine 5'-phosphatase
20.43	0.968028	0.857	0.014112	0.0670192	-0.0335359	0.0335359	CACNA1B	calcium voltage-gated channel subunit alpha1 B
20.44	0.691128	0.256	0.160442	0.59176	0.547671	-0.547671	GJA1	gap junction protein alpha 1
20.45	0.751088	0.337	0.124309	0.47237	-0.237109	0.237109	FHL3	four and a half LIM domains 3
20.46	0.978951	0.897	0.00923922	0.0472076	-0.0406181	0.0406181	ME2	malic enzyme 2
20.47	0.953176	0.788	0.0208269	0.103474	-0.0742816	0.0742816	TFAM	transcription factor A, mitochondrial
20.48	0.837991	0.48	0.0767607	0.318759	0.159559	-0.159559	ZP2	zona pellucida glycoprotein 2
20.5	0.944834	0.771	0.0246444	0.112946	-0.0669339	0.0669339	GLI3	GLI family zinc finger 3
20.7	0.77695	0.379	0.109607	0.421361	0.340668	-0.340668	IL16	interleukin 16
20.8	0.367922	0.0469	0.434244	1.32883	-0.539158	0.539158	HMBS	hydroxymethylbilane synthase
20.9	0.134462	0.00571	0.871402	2.24336	0.47933	-0.47933	RGS11	regulator of G-protein signaling 11
21.1	0.714755	0.289	0.145843	0.539102	-0.159784	0.159784	RBM8A	RNA binding motif protein 8A
21.12	0.848449	0.506	0.0713743	0.295849	0.14721	-0.14721	SGK2	SGK2, serine/threonine kinase 2
21.13	0.971153	0.865	0.0127123	0.0629839	-0.0503301	0.0503301	CD34	CD34 molecule
21.14	0.85277	0.517	0.0691681	0.286509	0.18067	-0.18067	NFE2	nuclear factor, erythroid 2
21.15	0.847202	0.503	0.0720128	0.298432	-0.351689	0.351689	NR4A3	nuclear receptor subfamily 4 group A member 3
21.16	0.961754	0.828	0.0169362	0.0819697	0.0357058	-0.0357058	RCE1	Ras converting CAAX endopeptidase 1
21.17	0.482636	0.0935	0.31638	1.02919	0.40621	-0.40621	GTF2A1L	general transcription factor IIA subunit 1 like
21.18	0.281107	0.0248	0.551129	1.60555	-0.443147	0.443147	TRIAP1	TP53 regulated inhibitor of apoptosis 1
21.19	0.992446	0.971	0.0032932	0.0127808	0.0105999	-0.0105999	SPAG1	sperm associated antigen 1
21.2	0.785758	0.393	0.104711	0.405607	-0.258631	0.258631	AKAP10	A-kinase anchoring protein 10
21.2	0.971985	0.87	0.0123405	0.0604807	-0.0294236	0.0294236	INA	internexin neuronal intermediate filament protein alpha
21.21	0.728538	0.305	0.137548	0.5157	-0.196604	0.196604	ACADSB	acyl-CoA dehydrogenase, short/branched chain
21.22	0.0151887	0.000173	1.81848	3.76195	-1.79216	1.79216	CA3	carbonic anhydrase 3
21.23	0.773344	0.371	0.111627	0.430626	-0.381504	0.381504	ADAMTS5	ADAM metallopeptidase with thrombospondin type 1 motif 5
21.24	0.932704	0.719	0.0302561	0.143271	-0.0711233	0.0711233	TRMT112	tRNA methyltransferase 11-2 homolog (S, cerevisiae)
21.25	0.739145	0.317	0.131271	0.498941	-0.163129	0.163129	RYK	receptor-like tyrosine kinase
21.26	0.975384	0.888	0.0108242	0.051587	-0.0396346	0.0396346	LAMA4	laminin subunit alpha 4
21.27	0.966884	0.849	0.0146256	0.0710923	0.0346668	-0.0346668	GABPB1	GA binding protein transcription factor beta subunit 1
21.28	0.848449	0.506	0.0713743	0.295849	0.182763	-0.182763	GCHFR	GTP cyclohydrolase I feedback regulator
21.29	0.778878	0.382	0.108531	0.417937	0.186911	-0.186911	PNKP	polynucleotide kinase 3'-phosphatase
21.3	0.845279	0.5	0.0729997	0.30103	-0.175694	0.175694	MLLT11	myeloid/lymphoid or mixed-lineage leukemia; translocated to, 11
21.3	0.962816	0.832	0.0164565	0.0798767	-0.0332878	0.0332878	UBAP1	ubiquitin associated protein 1
21.32	0.832028	0.471	0.079862	0.326979	0.21779	-0.21779	MAGEB1	MAGE family member B1
21.33	0.0126441	0.000127	1.89811	3.8962	-0.853229	0.853229	CASP3	caspase 3
21.34	0.367922	0.0468	0.434244	1.32975	-0.691114	0.691114	KIF20A	kinesin family member 20A
21.35	0.878504	0.576	0.0562564	0.239578	-0.125566	0.125566	F8A1	coagulation factor VIII-associated 1
21.36	0.828006	0.465	0.0819665	0.332547	0.148766	-0.148766	RALY	RALY heterogeneous nuclear ribonucleoprotein
21.37	0.781518	0.385	0.107061	0.414539	-0.199132	0.199132	GATM	glycine amidinotransferase
21.38	0.765284	0.356	0.116177	0.44855	-0.296775	0.296775	MBOAT7	membrane bound O-acyltransferase domain containing 7
21.39	0.669222	0.227	0.17443	0.643974	-0.182651	0.182651	GTF2A2	general transcription factor IIA subunit 2
21.4	0.774944	0.376	0.11073	0.424812	0.365726	-0.365726	NDUFA5	NADH:ubiquinone oxidoreductase subunit A5
21.4	0.94618	0.775	0.0240261	0.110698	0.129658	-0.129658	LIPG	lipase G, endothelial type
21.41	0.958041	0.811	0.0186158	0.0909791	-0.105059	0.105059	TIMM10B	translocase of inner mitochondrial membrane 10 homolog B (yeast)
21.42	0.461813	0.0838	0.335534	1.07676	0.451175	-0.451175	OAS1	2'-5'-oligoadenylate synthetase 1
21.43	0.968574	0.859	0.0138673	0.0660068	-0.0484429	0.0484429	ODF3B	outer dense fiber of sperm tails 3B
21.44	0.671793	0.23	0.172764	0.638272	0.423256	-0.423256	PPM1A	protein phosphatase, Mg2+/Mn2+ dependent 1A
21.45	0.991494	0.964	0.00370987	0.015923	0.0293755	-0.0293755	PPP1R8	protein phosphatase 1 regulatory subunit 8
21.46	0.0005744	7.05e-07	3.24079	6.15181	1.58339	-1.58339	LAMC3	laminin subunit gamma 3
21.47	0.627422	0.183	0.20244	0.737549	1.01676	-1.01676	SCMH1	sex comb on midleg homolog 1 (Drosophila)
21.48	0.59471	0.157	0.225695	0.8041	-0.582486	0.582486	RCVRN	recoverin
21.5	0.871213	0.562	0.0598759	0.250264	0.250981	-0.250981	ANP32B	acidic nuclear phosphoprotein 32 family member B
21.6	0.679599	0.24	0.167747	0.619789	0.364802	-0.364802	VPS28	VPS28, ESCRT-I subunit
21.7	0.594634	0.157	0.22575	0.8041	0.359504	-0.359504	PPP3CC	protein phosphatase 3 catalytic subunit gamma
21.8	0.86327	0.537	0.0638533	0.270026	-0.140342	0.140342	PKIA	protein kinase (cAMP-dependent, catalytic) inhibitor alpha
21.9	0.0847465	0.00246	1.07188	2.60906	-0.857822	0.857822	AOC1	amine oxidase, copper containing 1
22.1	0.797096	0.408	0.0984896	0.38934	-0.163922	0.163922	GPR3	G protein-coupled receptor 3
22.1	0.914185	0.673	0.038966	0.171985	0.082293	-0.082293	FHIT	fragile histidine triad
22.12	0.101036	0.00345	0.995523	2.46218	-0.680432	0.680432	SLC39A6	solute carrier family 39 member 6
22.13	0.173138	0.0092	0.761608	2.03621	-1.04602	1.04602	BMP4	bone morphogenetic protein 4
22.15	0.324998	0.0356	0.488119	1.44855	0.453061	-0.453061	APLP1	amyloid beta precursor like protein 1
22.16	0.975183	0.887	0.0109141	0.0520764	0.0455903	-0.0455903	MKRN3	makorin ring finger protein 3
22.17	0.079283	0.0021	1.10082	2.67778	-0.63754	0.63754	SHMT2	serine hydroxymethyltransferase 2
22.18	0.0692783	0.00166	1.1594	2.77989	0.634668	-0.634668	PRELP	proline and arginine rich end leucine rich repeat protein
22.19	0.91414	0.672	0.0389874	0.172631	0.0830189	-0.0830189	SUPT4H1	SPT4 homolog, DSIF elongation factor subunit
22.22	0.274201	0.0237	0.561931	1.62525	-0.449819	0.449819	MFAP2	microfibrillar associated protein 2
22.23	0.733311	0.31	0.134712	0.508638	-0.170887	0.170887	PAK1	p21 (RAC1) activated kinase 1
22.24	0.675601	0.233	0.17031	0.632644	-0.234728	0.234728	GALNT1	polypeptide N-acetylgalactosaminyltransferase 1
22.25	0.694087	0.26	0.158586	0.585027	-0.166777	0.166777	HNMT	histamine N-methyltransferase
22.27	0.289302	0.0262	0.538649	1.5817	-1.35633	1.35633	SLC38A3	solute carrier family 38 member 3
22.28	0.956807	0.805	0.0191758	0.0942041	-0.0365476	0.0365476	TMEFF1	transmembrane protein with EGF like and two follistatin like domains 1
22.29	0.681805	0.243	0.16634	0.614394	-0.179743	0.179743	PFKM	phosphofructokinase, muscle
22.3	0.63195	0.185	0.199317	0.732828	0.450873	-0.450873	HERC1	HECT and RLD domain containing E3 ubiquitin protein ligase family member 1
22.31	0.66715	0.223	0.175776	0.651695	-0.232682	0.232682	SMAD4	SMAD family member 4
22.33	0.66384	0.22	0.177937	0.657577	0.242726	-0.242726	DGKE	diacylglycerol kinase epsilon
22.34	0.986248	0.946	0.00601404	0.0241089	0.01188	-0.01188	PDIA2	protein disulfide isomerase family A member 2
22.35	0.641651	0.197	0.192701	0.705534	-0.208343	0.208343	ALDH4A1	aldehyde dehydrogenase 4 family member A1
22.36	0.759589	0.348	0.119422	0.458421	-0.156931	0.156931	TMED1	transmembrane p24 trafficking protein 1
22.37	0.908784	0.658	0.0415393	0.181774	-0.0706544	0.0706544	SNAPC2	small nuclear RNA activating complex polypeptide 2
22.39	0.327631	0.036	0.484615	1.4437	-0.657129	0.657129	P2RX5	purinergic receptor P2X 5
22.4	0.386669	0.0533	0.412661	1.27327	0.930175	-0.930175	CX3CR1	C-X3-C motif chemokine receptor 1
22.4	0.578998	0.148	0.237323	0.829738	-0.32417	0.32417	DDB2	damage specific DNA binding protein 2
22.41	0.66715	0.222	0.175776	0.653647	-0.444464	0.444464	LOXL1	lysyl oxidase like 1
22.42	0.910042	0.662	0.0409386	0.179142	-0.114997	0.114997	NPY4R	neuropeptide Y receptor Y4
22.43	0.531317	0.117	0.274646	0.931814	0.80637	-0.80637	MTM1	myotubularin 1
22.46	0.767552	0.359	0.114892	0.444906	0.460766	-0.460766	FOLR1	folate receptor 1
22.47	0.956807	0.802	0.0191758	0.0958256	0.172778	-0.172778	PRDX4	peroxiredoxin 4
22.48	0.588928	0.153	0.229938	0.815309	0.701954	-0.701954	ELF2	E74 like ETS transcription factor 2
22.5	0.922321	0.694	0.035118	0.158641	-0.0794852	0.0794852	ST14	suppression of tumorigenicity 14
22.6	0.938204	0.742	0.0277027	0.129596	-0.0576039	0.0576039	IKZF1	IKAROS family zinc finger 1
22.7	0.900914	0.633	0.0453166	0.198596	0.15533	-0.15533	VEGFB	vascular endothelial growth factor B
22.9	0.904945	0.645	0.0433776	0.19044	0.10742	-0.10742	KAT6A	lysine acetyltransferase 6A
23.1	0.801984	0.417	0.0958342	0.379864	-0.177264	0.177264	KLK6	kallikrein related peptidase 6
23.1	0.862052	0.534	0.0644664	0.272459	-0.173887	0.173887	NIPA2	non imprinted in Prader-Willi/Angelman syndrome 2
23.11	0.938204	0.742	0.0277027	0.129596	-0.0636482	0.0636482	CGRRF1	cell growth regulator with ring finger domain 1
23.12	0.94281	0.757	0.025576	0.120904	-0.0536723	0.0536723	ZNF32	zinc finger protein 32
23.14	0.203294	0.0123	0.691876	1.91009	0.807985	-0.807985	ARHGAP29	Rho GTPase activating protein 29
23.15	0.688342	0.251	0.162196	0.600326	-0.259866	0.259866	CD5	CD5 molecule
23.16	0.924095	0.699	0.0342836	0.155523	0.0656071	-0.0656071	ST3GAL2	ST3 beta-galactoside alpha-2,3-sialyltransferase 2
23.17	0.746582	0.329	0.126922	0.482804	-0.177045	0.177045	SMARCD1	SWI/SNF related, matrix associated, actin dependent regulator of chromatin, subfamily d, member 1
23.18	0.989347	0.958	0.00465153	0.0186345	0.0079355	-0.0079355	ATXN2	ataxin 2
23.19	0.770313	0.366	0.113333	0.436519	-0.179206	0.179206	BBS9	Bardet-Biedl syndrome 9
23.2	0.416687	0.0621	0.38019	1.20691	0.522754	-0.522754	EGFR	epidermal growth factor receptor
23.2	0.444894	0.077	0.351743	1.11351	-0.323491	0.323491	AP3S1	adaptor related protein complex 3 sigma 1 subunit
23.21	0.716315	0.291	0.144896	0.536107	-0.180877	0.180877	LALBA	lactalbumin alpha
23.22	0.254221	0.0197	0.594788	1.70553	-0.433296	0.433296	CELF1	CUGBP, Elav-like family member 1
23.23	0.966952	0.853	0.014595	0.069051	-0.034725	0.034725	SMARCD3	SWI/SNF related, matrix associated, actin dependent regulator of chromatin, subfamily d, member 3
23.24	0.823225	0.454	0.0844814	0.342944	-0.172607	0.172607	CNR1	cannabinoid receptor 1
23.25	0.818732	0.447	0.086858	0.349692	-0.148677	0.148677	PEX7	peroxisomal biogenesis factor 7
23.26	0.770313	0.366	0.113333	0.436519	0.176448	-0.176448	UCP2	uncoupling protein 2
23.27	0.568463	0.139	0.245298	0.856985	0.291398	-0.291398	CENPB	centromere protein B
23.28	0.942949	0.765	0.0255119	0.116339	0.064423	-0.064423	ATXN3	ataxin 3
23.29	0.933385	0.722	0.029939	0.141463	-0.062528	0.062528	PTPRN2	protein tyrosine phosphatase, receptor type N2
23.3	0.767091	0.358	0.115153	0.446117	0.257899	-0.257899	USP13	ubiquitin specific peptidase 13 (isopeptidase T-3)
23.3	0.980298	0.908	0.00864197	0.0419142	0.0457351	-0.0457351	PRKCB	protein kinase C beta
23.31	0.741945	0.322	0.129628	0.492144	-0.236933	0.236933	LOXL2	lysyl oxidase like 2
23.32	0.880272	0.583	0.055383	0.234331	0.113107	-0.113107	CTNND2	catenin delta 2
23.33	0.942658	0.756	0.0256461	0.121478	-0.0741628	0.0741628	KIT	KIT proto-oncogene receptor tyrosine kinase
23.34	0.154436	0.00746	0.811253	2.12726	-0.830819	0.830819	MAD2L1	MAD2 mitotic arrest deficient-like 1 (yeast)
23.35	0.785758	0.393	0.104711	0.405607	0.189009	-0.189009	GFI1	growth factor independent 1 transcriptional repressor
23.36	0.915798	0.677	0.0382001	0.169411	-0.0587461	0.0587461	SLBP	stem-loop binding protein
23.37	0.89774	0.625	0.0468494	0.20412	0.074991	-0.074991	TRIM38	tripartite motif containing 38
23.38	0.289302	0.0263	0.538649	1.58004	-0.456309	0.456309	QSOX1	quiescin sulfhydryl oxidase 1
23.39	0.146191	0.00678	0.835079	2.16877	-0.820626	0.820626	SRPRA	SRP receptor alpha subunit
23.4	0.909083	0.66	0.0413963	0.180456	0.0712563	-0.0712563	SLC4A2	solute carrier family 4 member 2
23.4	0.966884	0.852	0.0146256	0.0695604	0.0459306	-0.0459306	HPS1	HPS1, biogenesis of lysosomal organelles complex 3 subunit 1
23.41	0.355605	0.0426	0.449032	1.37059	-0.430347	0.430347	SMAD2	SMAD family member 2
23.42	0.196594	0.0116	0.706431	1.93554	0.787779	-0.787779	ADARB1	adenosine deaminase, RNA specific B1
23.43	0.530194	0.116	0.275565	0.935542	0.389495	-0.389495	PDLIM1	PDZ and LIM domain 1
23.44	0.935809	0.728	0.0288126	0.137869	0.0728886	-0.0728886	CRH	corticotropin releasing hormone
23.45	0.858091	0.528	0.0664665	0.277366	-0.270902	0.270902	MRPL3	mitochondrial ribosomal protein L3
23.46	0.971525	0.867	0.0125462	0.0619809	-0.0409313	0.0409313	DAZL	deleted in azoospermia like
23.47	0.645428	0.202	0.190152	0.694649	0.539546	-0.539546	NVL	nuclear VCP-like
23.48	0.97488	0.879	0.0110489	0.0560111	-0.0289309	0.0289309	BARD1	BRCA1 associated RING domain 1
23.5	0.585378	0.151	0.232564	0.821023	0.467431	-0.467431	MAP4K1	mitogen-activated protein kinase kinase kinase kinase 1
23.6	0.53093	0.117	0.274962	0.931814	-0.401607	0.401607	ECM1	extracellular matrix protein 1
23.7	0.748803	0.331	0.125633	0.480172	-0.291276	0.291276	TFAP2C	transcription factor AP-2 gamma
23.8	0.539527	0.121	0.267987	0.917215	0.268168	-0.268168	MAPK1IP1L	mitogen-activated protein kinase 1 interacting protein 1 like
23.9	0.463922	0.0845	0.333555	1.07314	-0.451923	0.451923	TYMS	thymidylate synthetase
24.1	0.0242396	0.000339	1.61547	3.4698	-0.928895	0.928895	CKS2	CDC28 protein kinase regulatory subunit 2
24.1	0.668576	0.225	0.174849	0.647817	0.245007	-0.245007	DDR2	discoidin domain receptor tyrosine kinase 2
24.11	0.901575	0.635	0.0449979	0.197226	-0.116307	0.116307	CD46	CD46 molecule
24.12	0.314304	0.0328	0.502651	1.48413	-0.789831	0.789831	CD6	CD6 molecule
24.13	0.661736	0.217	0.179315	0.66354	0.310372	-0.310372	CRHR1	corticotropin releasing hormone receptor 1
24.14	0.0865852	0.00255	1.06256	2.59346	-0.514129	0.514129	DAP	death associated protein
24.15	0.284144	0.0254	0.546461	1.59517	0.712842	-0.712842	CTGF	connective tissue growth factor
24.16	0.613789	0.171	0.211981	0.767004	-0.374066	0.374066	RNASE3	ribonuclease A family member 3
24.17	0.0562901	0.00124	1.24957	2.90658	-1.01563	1.01563	RRM2	ribonucleotide reductase regulatory subunit M2
24.18	0.880976	0.583	0.0550357	0.234331	0.105949	-0.105949	RHOG	ras homolog family member G
24.19	0.754863	0.342	0.122132	0.465974	0.523432	-0.523432	CXCL9	C-X-C motif chemokine ligand 9
24.2	0.599325	0.159	0.222338	0.798603	0.5021	-0.5021	MAL	mal, T-cell differentiation protein
24.2	0.984756	0.934	0.0066715	0.0296531	0.0228095	-0.0228095	TSN	translin
24.21	0.984756	0.934	0.0066715	0.0296531	-0.0132963	0.0132963	ATXN1	ataxin 1
24.22	0.317	0.0335	0.49894	1.47496	-0.445476	0.445476	M6PR	mannose-6-phosphate receptor, cation dependent
24.23	0.904945	0.645	0.0433776	0.19044	-0.115694	0.115694	NFYB	nuclear transcription factor Y subunit beta
24.24	0.884605	0.595	0.0532507	0.225483	0.146132	-0.146132	EDNRA	endothelin receptor type A
24.25	0.600406	0.16	0.221555	0.79588	-0.332218	0.332218	MYBPC2	myosin binding protein C, fast type
24.26	0.96605	0.842	0.0150002	0.0746879	-0.0437799	0.0437799	SNRNP27	small nuclear ribonucleoprotein U4/U6,U5 subunit 27
24.27	0.908375	0.657	0.0417347	0.182435	-0.478445	0.478445	GSTT1	glutathione S-transferase theta 1
24.28	0.897519	0.623	0.0469565	0.205512	0.119653	-0.119653	CRP	C-reactive protein, pentraxin-related
24.29	0.695227	0.261	0.157874	0.583359	0.302384	-0.302384	CYP27A1	cytochrome P450 family 27 subfamily A member 1
24.3	0.607136	0.165	0.216714	0.782516	-0.251023	0.251023	PSMA5	proteasome subunit alpha 5
24.3	0.710249	0.283	0.148589	0.548214	0.493058	-0.493058	CASC3	cancer susceptibility candidate 3
24.31	0.531317	0.117	0.274646	0.931814	-0.326341	0.326341	PCCB	propionyl-CoA carboxylase beta subunit
24.32	0.946953	0.776	0.0236714	0.110138	0.0729271	-0.0729271	LIPA	lipase A, lysosomal acid type
24.33	0.67237	0.23	0.172392	0.638272	-0.212051	0.212051	MVP	major vault protein
24.34	0.0008018	1.59e-06	3.09593	5.7986	-2.08733	2.08733	IGF1	insulin like growth factor 1
24.35	0.844491	0.498	0.0734051	0.302771	-0.187606	0.187606	SMPD1	sphingomyelin phosphodiesterase 1
24.36	0.860594	0.532	0.0652017	0.274088	0.15625	-0.15625	WEE1	WEE1 G2 checkpoint kinase
24.37	0.446821	0.0781	0.349866	1.10735	-0.307374	0.307374	PPP1CC	protein phosphatase 1 catalytic subunit gamma
24.38	0.891869	0.61	0.049699	0.21467	-0.100217	0.100217	CTSO	cathepsin O
24.39	0.812361	0.436	0.0902512	0.360514	0.218425	-0.218425	AUH	AU RNA binding methylglutaconyl-CoA hydratase
24.4	0.778878	0.381	0.108531	0.419075	0.223897	-0.223897	ITPKB	inositol-trisphosphate 3-kinase B
24.4	0.996208	0.986	0.00165015	0.00612309	-0.0044745	0.0044745	RAB5B	RAB5B, member RAS oncogene family
24.41	0.876996	0.572	0.0570022	0.242604	-0.0942345	0.0942345	ATP5F1	ATP synthase, H+ transporting, mitochondrial Fo complex subunit B1
24.42	0.971985	0.871	0.0123405	0.0599818	0.0482869	-0.0482869	GM2A	GM2 ganglioside activator
24.43	0.965415	0.838	0.0152857	0.076756	0.0631845	-0.0631845	PRIM1	primase (DNA) subunit 1
24.44	0.813233	0.439	0.089785	0.357535	-0.171959	0.171959	ST8SIA1	ST8 alpha-N-acetyl-neuraminide alpha-2,8-sialyltransferase 1
24.45	0.0126441	0.000129	1.89811	3.88941	1.94556	-1.94556	CDH5	cadherin 5
24.46	0.715833	0.29	0.145188	0.537602	0.180528	-0.180528	IFNW1	interferon omega 1
24.47	0.644823	0.202	0.19056	0.694649	0.287285	-0.287285	ALAS2	5'-aminolevulinate synthase 2
24.48	0.936687	0.734	0.0284057	0.134304	-0.120075	0.120075	UGT2B10	UDP glucuronosyltransferase family 2 member B10
24.5	0.734563	0.311	0.133971	0.50724	-0.211578	0.211578	FGF1	fibroblast growth factor 1
24.6	0.132534	0.00557	0.877674	2.25414	1.07489	-1.07489	TIE1	tyrosine kinase with immunoglobulin like and EGF like domains 1
24.7	0.652487	0.209	0.185428	0.679854	-0.349734	0.349734	QPCT	glutaminyl-peptide cyclotransferase
24.8	0.746504	0.329	0.126968	0.482804	-0.183579	0.183579	QARS	glutaminyl-tRNA synthetase
24.9	0.89441	0.617	0.0484635	0.209715	0.0909112	-0.0909112	KHK	ketohexokinase
25.1	0.79525	0.403	0.0994965	0.394695	-0.155379	0.155379	ST3GAL4-AS1	ST3GAL4 antisense RNA 1 (head to head)
25.1	0.842624	0.492	0.0743659	0.308035	-0.170148	0.170148	CCDC22	coiled-coil domain containing 22
25.13	0.854525	0.519	0.0682751	0.284833	-0.140702	0.140702	FUT4	fucosyltransferase 4
25.14	0.669222	0.227	0.17443	0.643974	0.338636	-0.338636	NMRK1	nicotinamide riboside kinase 1
25.16	0.578998	0.148	0.237323	0.829738	-0.411585	0.411585	NFIA	nuclear factor I A
25.2	0.297914	0.0285	0.525909	1.54516	-1.10854	1.10854	SYNPO2	synaptopodin 2
25.2	0.559045	0.134	0.252553	0.872895	-0.435297	0.435297	TESC	tescalcin
25.21	0.900563	0.632	0.0454859	0.199283	-0.0828048	0.0828048	KLF7	Kruppel like factor 7
25.22	0.911072	0.667	0.0404471	0.175874	-0.146392	0.146392	GUCY1A3	guanylate cyclase 1 soluble subunit alpha
25.24	0.254221	0.0197	0.594788	1.70553	-0.752943	0.752943	APCDD1	APC down-regulated 1
25.26	0.427085	0.068	0.369485	1.16749	0.350639	-0.350639	ASB9	ankyrin repeat and SOCS box containing 9
25.27	0.867671	0.554	0.0616448	0.25649	-0.170937	0.170937	SOBP	sine oculis binding protein homolog
25.3	0.938653	0.745	0.0274948	0.127844	0.0893155	-0.0893155	TMEM39B	transmembrane protein 39B
25.31	0.926503	0.707	0.033153	0.150581	-0.0557328	0.0557328	PIK3C2G	phosphatidylinositol-4-phosphate 3-kinase catalytic subunit type 2 gamma
25.32	0.296096	0.0281	0.528567	1.55129	-0.403534	0.403534	C19orf24	chromosome 19 open reading frame 24
25.33	0.652487	0.209	0.185428	0.679854	-0.452923	0.452923	SNORD114-3	small nucleolar RNA, C/D box 114-3
25.34	0.664809	0.22	0.177303	0.657577	0.26677	-0.26677	LINC01556	long intergenic non-protein coding RNA 1556
25.36	0.586286	0.152	0.23189	0.818156	0.367057	-0.367057	PPP1R9A	protein phosphatase 1 regulatory subunit 9A
25.37	0.768911	0.361	0.114124	0.442493	0.224866	-0.224866	RAMP3	receptor (G protein-coupled) activity modifying protein 3
25.39	0.720699	0.297	0.142246	0.527244	0.184179	-0.184179	RBM22	RNA binding motif protein 22
25.4	0.231607	0.0166	0.635248	1.77989	0.758054	-0.758054	SHE	Src homology 2 domain containing E
25.43	0.885781	0.597	0.0526738	0.224026	0.139483	-0.139483	PRSS12	protease, serine 12
25.44	0.924848	0.7	0.0339295	0.154902	0.121584	-0.121584	BTBD1	BTB domain containing 1
25.45	0.69828	0.266	0.155971	0.575118	-0.31032	0.31032	DEPDC1B	DEP domain containing 1B
25.48	0.711039	0.285	0.148107	0.545155	-0.229337	0.229337	LOC285500	uncharacterized LOC285500
25.7	0.925792	0.703	0.0334865	0.153045	0.0640239	-0.0640239	STKLD1	serine/threonine kinase like domain containing 1
25.8	0.616577	0.173	0.210013	0.761954	-0.256546	0.256546	COMMD8	COMM domain containing 8
25.9	0.910357	0.665	0.0407883	0.177178	0.070759	-0.070759	STK40	serine/threonine kinase 40
26.1	0.553845	0.131	0.256612	0.882729	0.274883	-0.274883	CCDC94	coiled-coil domain containing 94
26.1	0.831278	0.47	0.0802536	0.327902	0.226747	-0.226747	ZFC3H1	zinc finger C3H1-type containing
26.11	0.957126	0.808	0.0190307	0.0925886	-0.0536969	0.0536969	TENM1	teneurin transmembrane protein 1
26.12	0.956807	0.8	0.0191758	0.09691	0.0403844	-0.0403844	PLEKHM1	pleckstrin homology and RUN domain containing M1
26.13	0.695348	0.261	0.157798	0.583359	-0.336718	0.336718	PCNX2	pecanex homolog 2 (Drosophila)
26.14	0.91414	0.672	0.0389874	0.172631	-0.0839253	0.0839253	GCM1	glial cells missing homolog 1
26.15	0.85277	0.517	0.0691681	0.286509	-0.142328	0.142328	ZC4H2	zinc finger C4H2-type containing
26.16	0.933816	0.723	0.0297388	0.140862	-0.0812845	0.0812845	PCBP4	poly(rC) binding protein 4
26.18	0.936067	0.73	0.0286929	0.136677	-0.0800543	0.0800543	ADAMTS3	ADAM metallopeptidase with thrombospondin type 1 motif 3
26.19	0.942949	0.763	0.0255119	0.117475	-0.0538086	0.0538086	DISC1	disrupted in schizophrenia 1
26.2	0.48292	0.0938	0.316125	1.0278	0.354082	-0.354082	HERC5	HECT and RLD domain containing E3 ubiquitin protein ligase 5
26.2	0.998101	0.995	0.000825466	0.00217692	0.0012524	-0.0012524	ISY1-RAB43	ISY1-RAB43 readthrough
26.21	0.879021	0.578	0.0560007	0.238072	0.105784	-0.105784	HHATL	hedgehog acyltransferase-like
26.22	0.293243	0.0272	0.532773	1.56543	-0.913554	0.913554	VAT1L	vesicle amine transport 1 like
26.23	0.911437	0.668	0.0402733	0.175224	0.0707181	-0.0707181	PDRG1	p53 and DNA damage regulated 1
26.24	0.551885	0.13	0.258151	0.886057	0.249427	-0.249427	RUSC2	RUN and SH3 domain containing 2
26.25	0.932409	0.717	0.0303935	0.144481	0.0697475	-0.0697475	OTUD3	OTU deubiquitinase 3
26.26	0.34157	0.0393	0.466521	1.40561	-0.519678	0.519678	FZD10	frizzled class receptor 10
26.27	0.959637	0.815	0.017893	0.0888424	-0.0451023	0.0451023	ANKRD50	ankyrin repeat domain 50
26.28	0.964258	0.834	0.0158068	0.0788339	-0.0322229	0.0322229	ANKZF1	ankyrin repeat and zinc finger domain containing 1
26.3	0.590191	0.154	0.229007	0.812479	0.363243	-0.363243	MAP3K4	mitogen-activated protein kinase kinase kinase 4
26.31	0.681805	0.244	0.16634	0.61261	0.58616	-0.58616	SPTBN2	spectrin beta, non-erythrocytic 2
26.32	0.77399	0.372	0.111264	0.429457	0.232242	-0.232242	SOX11	SRY-box 11
26.33	0.349803	0.0412	0.456177	1.3851	-0.380141	0.380141	STK36	serine/threonine kinase 36
26.34	0.817985	0.447	0.0872544	0.349692	-0.142542	0.142542	NECAP2	NECAP endocytosis associated 2
26.35	0.871065	0.561	0.0599492	0.251037	-0.154583	0.154583	TRAF5	TNF receptor associated factor 5
26.36	0.952903	0.786	0.0209512	0.104577	-0.0577953	0.0577953	PGGT1B	protein geranylgeranyltransferase type I subunit beta
26.37	0.632123	0.186	0.199199	0.730487	0.423692	-0.423692	B3GAT3	beta-1,3-glucuronyltransferase 3
26.38	0.965989	0.841	0.0150278	0.075204	-0.0444086	0.0444086	ATP11A	ATPase phospholipid transporting 11A
26.4	0.481591	0.0929	0.317322	1.03198	0.29138	-0.29138	CRYZL1	crystallin zeta like 1
26.4	0.798064	0.409	0.0979623	0.388277	0.294439	-0.294439	GPN2	GPN-loop GTPase 2
26.41	0.826455	0.46	0.0827808	0.337242	0.126787	-0.126787	SHC2	SHC adaptor protein 2
26.42	0.94447	0.77	0.0248119	0.113509	0.0709465	-0.0709465	RECQL5	RecQ like helicase 5
26.43	0.910018	0.662	0.0409502	0.179142	-0.119718	0.119718	C2CD5	C2 calcium dependent domain containing 5
26.45	0.632123	0.186	0.199199	0.730487	0.351869	-0.351869	PIK3IP1	phosphoinositide-3-kinase interacting protein 1
26.46	0.796591	0.406	0.0987647	0.391474	0.251598	-0.251598	NELFA	negative elongation factor complex member A
26.47	0.480619	0.0923	0.318199	1.0348	0.340484	-0.340484	KIAA0319	KIAA0319
26.48	0.4568	0.0816	0.340274	1.08831	0.44143	-0.44143	C2CD2L	C2CD2 like
26.5	0.986645	0.947	0.00583886	0.02365	-0.0145597	0.0145597	KIFC1	kinesin family member C1
26.6	0.964963	0.836	0.0154893	0.0777937	0.038646	-0.038646	EPB41L1	erythrocyte membrane protein band 4,1 like 1
26.7	0.476986	0.09	0.321494	1.04576	-0.648447	0.648447	PCDH7	protocadherin 7
26.8	0.942949	0.763	0.0255119	0.117475	0.0610314	-0.0610314	PADI2	peptidyl arginine deiminase 2
26.9	0.570548	0.141	0.243708	0.850781	0.33474	-0.33474	NDFIP2	Nedd4 family interacting protein 2
27.1	0.542133	0.123	0.265894	0.910095	0.298626	-0.298626	TSPAN4	tetraspanin 4
27.1	0.995349	0.984	0.0020247	0.0070049	0.0067669	-0.0067669	ADAP2	ArfGAP with dual PH domains 2
27.12	0.331311	0.0369	0.479764	1.43297	-0.47652	0.47652	ERGIC2	ERGIC and golgi 2
27.13	0.652487	0.209	0.185428	0.679854	-0.269176	0.269176	DCX	doublecortin
27.16	0.893795	0.614	0.048762	0.211832	0.106624	-0.106624	TM7SF2	transmembrane 7 superfamily member 2
27.17	0.216152	0.0143	0.665241	1.84466	-0.486781	0.486781	GDF11	growth differentiation factor 11
27.18	0.782287	0.388	0.106634	0.411168	0.221467	-0.221467	SYT17	synaptotagmin 17
27.19	0.432831	0.0705	0.363681	1.15181	-0.412715	0.412715	PRAF2	PRA1 domain family member 2
27.2	0.476986	0.0905	0.321494	1.04335	0.602803	-0.602803	PSMD12	proteasome 26S subunit, non-ATPase 12
27.2	0.94281	0.758	0.025576	0.120331	0.0676581	-0.0676581	NRCAM	neuronal cell adhesion molecule
27.21	0.815103	0.441	0.0887873	0.355561	-0.152318	0.152318	TRAFD1	TRAF-type zinc finger domain containing 1
27.22	0.940835	0.751	0.0264865	0.12436	-0.0652775	0.0652775	RNGTT	RNA guanylyltransferase and 5'-phosphatase
27.23	0.624246	0.18	0.204644	0.744727	-0.294625	0.294625	USP1	ubiquitin specific peptidase 1
27.24	0.681805	0.243	0.16634	0.614394	0.183369	-0.183369	SLC25A37	solute carrier family 25 member 37
27.25	0.871213	0.562	0.0598759	0.250264	0.0872782	-0.0872782	SEC63	SEC63 homolog, protein translocation regulator
27.26	0.800374	0.412	0.0967068	0.385103	-0.127217	0.127217	ZBTB5	zinc finger and BTB domain containing 5
27.27	0.749308	0.332	0.12534	0.478862	-0.212218	0.212218	FEM1B	fem-1 homolog B
27.28	0.73751	0.315	0.132232	0.501689	-0.13739	0.13739	MAPKAPK5	mitogen-activated protein kinase-activated protein kinase 5
27.3	0.932704	0.719	0.0302561	0.143271	-0.0726647	0.0726647	DSTYK	dual serine/threonine and tyrosine protein kinase
27.3	0.934126	0.724	0.0295948	0.140261	0.0631228	-0.0631228	CINP	cyclin dependent kinase 2 interacting protein
27.31	0.306887	0.0309	0.513022	1.51004	0.812367	-0.812367	SLC19A2	solute carrier family 19 member 2
27.32	0.763459	0.355	0.117214	0.449772	0.237627	-0.237627	KIAA0368	KIAA0368
27.33	0.984459	0.931	0.00680223	0.0310503	0.0156235	-0.0156235	SGSM2	small G protein signaling modulator 2
27.34	0.440503	0.0738	0.356051	1.13194	-0.518494	0.518494	PPFIA2	PTPRF interacting protein alpha 2
27.35	0.850079	0.51	0.0705406	0.29243	-0.113359	0.113359	C6orf203	chromosome 6 open reading frame 203
27.36	0.520931	0.11	0.28322	0.958607	-0.3187	0.3187	RASL12	RAS like family 12
27.37	0.955946	0.798	0.0195666	0.0979971	0.0438482	-0.0438482	USP18	ubiquitin specific peptidase 18
27.38	0.936721	0.735	0.0283896	0.133713	-0.0764849	0.0764849	SPECC1L	sperm antigen with calponin homology and coiled-coil domains 1 like
27.39	0.525126	0.113	0.279737	0.946922	-0.319679	0.319679	SRGAP3	SLIT-ROBO Rho GTPase activating protein 3
27.4	0.943491	0.766	0.0252623	0.115771	-0.0642693	0.0642693	CHD2	chromodomain helicase DNA binding protein 2
27.4	0.956774	0.8	0.0191905	0.09691	-0.0701297	0.0701297	SORBS3	sorbin and SH3 domain containing 3
27.41	0.980191	0.908	0.00868929	0.0419142	0.0209389	-0.0209389	TMEM216	transmembrane protein 216
27.42	0.981039	0.913	0.00831364	0.0395292	0.0592046	-0.0592046	REEP2	receptor accessory protein 2
27.43	0.427085	0.068	0.369485	1.16749	0.323458	-0.323458	SLC37A1	solute carrier family 37 member 1
27.45	0.337277	0.0382	0.472014	1.41794	0.834383	-0.834383	SRGAP2	SLIT-ROBO Rho GTPase activating protein 2
27.46	0.971525	0.866	0.0125462	0.0624821	-0.0625388	0.0625388	MID1	midline 1
27.47	0.0944459	0.00306	1.02482	2.51428	1.91375	-1.91375	CLEC1A	C-type lectin domain family 1 member A
27.48	0.899358	0.629	0.0460676	0.201349	0.288485	-0.288485	RAMP1	receptor activity modifying protein 1
27.6	0.942303	0.754	0.0258094	0.122629	0.0882404	-0.0882404	PAXBP1	PAX3 and PAX7 binding protein 1
27.7	0.66715	0.222	0.175776	0.653647	0.296787	-0.296787	FABP7	fatty acid binding protein 7
27.8	0.985137	0.94	0.00650341	0.0268721	-0.0155586	0.0155586	ZNF629	zinc finger protein 629
27.9	0.6494	0.206	0.187487	0.686133	0.237023	-0.237023	PSMD9	proteasome 26S subunit, non-ATPase 9
28.1	0.651529	0.207	0.186066	0.68403	0.207677	-0.207677	DENND4B	DENN domain containing 4B
28.1	0.793577	0.401	0.100411	0.396856	-0.487752	0.487752	TSPAN15	tetraspanin 15
28.11	0.992446	0.97	0.0032932	0.0132283	0.007501	-0.007501	DRG1	developmentally regulated GTP binding protein 1
28.12	0.325528	0.0358	0.487412	1.44612	0.401782	-0.401782	ARRB1	arrestin beta 1
28.13	0.347809	0.0409	0.458659	1.38828	-0.610716	0.610716	ZNF213-AS1	ZNF213 antisense RNA 1 (head to head)
28.16	0.983707	0.928	0.00713446	0.032452	-0.019573	0.019573	TMCC2	transmembrane and coiled-coil domain family 2
28.17	0.935284	0.727	0.0290567	0.138466	0.0989617	-0.0989617	REV3L	REV3 like, DNA directed polymerase zeta catalytic subunit
28.18	0.805342	0.426	0.0940195	0.37059	0.295145	-0.295145	INVS	inversin
28.19	0.367922	0.0468	0.434244	1.32975	-0.324818	0.324818	ABCC5	ATP binding cassette subfamily C member 5
28.21	0.718933	0.294	0.143312	0.531653	-0.163655	0.163655	FAM53C	family with sequence similarity 53 member C
28.22	0.720699	0.298	0.142246	0.525784	-0.280918	0.280918	PTGDR2	prostaglandin D2 receptor 2
28.23	0.897642	0.624	0.0468967	0.204815	0.121372	-0.121372	USP2	ubiquitin specific peptidase 2
28.24	0.467936	0.0866	0.329813	1.06248	-0.295807	0.295807	MINPP1	multiple inositol-polyphosphate phosphatase 1
28.25	0.396411	0.0563	0.401855	1.24949	-0.432304	0.432304	PIGN	phosphatidylinositol glycan anchor biosynthesis class N
28.27	0.800501	0.412	0.0966381	0.385103	-0.208276	0.208276	EYA1	EYA transcriptional coactivator and phosphatase 1
28.28	0.738092	0.316	0.13189	0.500313	-0.178702	0.178702	ADAM23	ADAM metallopeptidase domain 23
28.3	0.883156	0.588	0.0539628	0.230623	0.184676	-0.184676	UBE2L3	ubiquitin conjugating enzyme E2 L3
28.31	0.416687	0.0619	0.38019	1.20831	0.353511	-0.353511	RIPK2	receptor interacting serine/threonine kinase 2
28.33	0.871065	0.561	0.0599492	0.251037	-0.167119	0.167119	DEFB4A	defensin beta 4A
28.34	0.600219	0.16	0.22169	0.79588	0.198372	-0.198372	ARHGEF18	Rho/Rac guanine nucleotide exchange factor 18
28.35	0.0784071	0.00204	1.10564	2.69037	-0.712374	0.712374	NPM3	nucleophosmin/nucleoplasmin 3
28.36	0.668576	0.225	0.174849	0.647817	-0.272755	0.272755	FAM155B	family with sequence similarity 155 member B
28.37	0.642712	0.2	0.191984	0.69897	0.185761	-0.185761	SLC45A1	solute carrier family 45 member 1
28.39	0.460032	0.0832	0.337212	1.07988	-0.417393	0.417393	ABCD2	ATP binding cassette subfamily D member 2
28.4	0.584041	0.15	0.233556	0.823909	0.385715	-0.385715	FAM20B	family with sequence similarity 20 member B
28.4	0.613454	0.171	0.212218	0.767004	-0.413204	0.413204	FAM189A1	family with sequence similarity 189 member A1
28.41	0.919619	0.686	0.0363923	0.163676	-0.0580698	0.0580698	TMEM50A	transmembrane protein 50A
28.42	0.788351	0.395	0.10328	0.403403	0.206132	-0.206132	TSPAN9	tetraspanin 9
28.43	0.985774	0.943	0.00622264	0.0254883	0.024174	-0.024174	DLGAP2	DLG associated protein 2
28.47	0.960669	0.822	0.0174264	0.0851282	0.0637155	-0.0637155	CDC45	cell division cycle 45
28.48	0.511369	0.105	0.291266	0.978811	0.610522	-0.610522	RPS6KA5	ribosomal protein S6 kinase A5
28.5	0.419091	0.0632	0.377692	1.19928	-0.374685	0.374685	PIAS2	protein inhibitor of activated STAT 2
28.6	0.774313	0.373	0.111083	0.428291	0.26871	-0.26871	CNTRL	centriolin
28.7	0.302325	0.0293	0.519525	1.53313	-0.463524	0.463524	TIMELESS	timeless circadian clock
28.9	0.834378	0.475	0.0786371	0.323306	0.0921315	-0.0921315	SIRT6	sirtuin 6
29.1	0.647251	0.204	0.188927	0.69037	-0.370295	0.370295	CMTM6	CKLF like MARVEL transmembrane domain containing 6
29.1	0.876996	0.573	0.0570022	0.241845	0.101169	-0.101169	OPHN1	oligophrenin 1
29.13	0.679959	0.241	0.167517	0.617983	0.432897	-0.432897	PLPPR1	phospholipid phosphatase related 1
29.14	0.480619	0.0923	0.318199	1.0348	-0.37758	0.37758	PUS7	pseudouridylate synthase 7 (putative)
29.15	0.985137	0.94	0.00650341	0.0268721	-0.0119081	0.0119081	MAGOHB	mago homolog B, exon junction complex core component
29.16	0.706751	0.278	0.150733	0.555955	0.175848	-0.175848	ADAMTS2	ADAM metallopeptidase with thrombospondin type 1 motif 2
29.17	0.970726	0.863	0.0129032	0.0639892	-0.0285768	0.0285768	RPS6KA4	ribosomal protein S6 kinase A4
29.18	0.74968	0.335	0.125124	0.474955	0.198183	-0.198183	BSPRY	B-box and SPRY domain containing
29.19	0.841121	0.49	0.0751417	0.309804	-0.145741	0.145741	RC3H2	ring finger and CCCH-type domains 2
29.2	0.891023	0.607	0.050111	0.216811	-0.104333	0.104333	TMEM132A	transmembrane protein 132A
29.2	0.956807	0.802	0.0191758	0.0958256	0.0468516	-0.0468516	CDC37L1	cell division cycle 37 like 1
29.21	0.835768	0.477	0.0779141	0.321482	-0.126843	0.126843	CEP192	centrosomal protein 192
29.22	0.865024	0.544	0.0629718	0.264401	-0.129954	0.129954	CLPX	caseinolytic mitochondrial matrix peptidase chaperone subunit
29.23	0.781518	0.387	0.107061	0.412289	-0.239126	0.239126	CACFD1	calcium channel flower domain containing 1
29.25	0.937855	0.74	0.0278643	0.130768	0.0864115	-0.0864115	MTMR10	myotubularin related protein 10
29.27	0.711039	0.285	0.148107	0.545155	-0.163118	0.163118	ANO10	anoctamin 10
29.28	0.937108	0.738	0.0282102	0.131944	-0.0522635	0.0522635	ATP9B	ATPase phospholipid transporting 9B (putative)
29.29	0.914259	0.675	0.0389307	0.170696	-0.0645121	0.0645121	NKRF	NFKB repressing factor
29.3	0.882171	0.585	0.0544474	0.232844	0.0848116	-0.0848116	CCHCR1	coiled-coil alpha-helical rod protein 1
29.3	0.891023	0.608	0.050111	0.216096	0.134182	-0.134182	PRR5	proline rich 5
29.31	0.146191	0.00686	0.835079	2.16368	-0.432067	0.432067	DCAF12	DDB1 and CUL4 associated factor 12
29.32	0.960427	0.82	0.0175357	0.0861861	0.0410224	-0.0410224	ELP4	elongator acetyltransferase complex subunit 4
29.34	0.979955	0.905	0.008794	0.0433514	-0.0191302	0.0191302	KMT2B	lysine methyltransferase 2B
29.35	0.767733	0.36	0.11479	0.443697	-0.169056	0.169056	PHTF1	putative homeodomain transcription factor 1
29.36	0.923382	0.697	0.0346185	0.156767	-0.062741	0.062741	TASP1	taspase 1
29.37	0.769379	0.362	0.11386	0.441291	0.14516	-0.14516	CHD7	chromodomain helicase DNA binding protein 7
29.38	0.855932	0.522	0.0675607	0.282329	-0.106504	0.106504	NUDT16P1	nudix hydrolase 16 pseudogene 1
29.39	0.777882	0.379	0.109086	0.421361	0.138889	-0.138889	RFWD2	ring finger and WD repeat domain 2
29.4	0.801682	0.416	0.0959981	0.380907	0.168099	-0.168099	SGCE	sarcoglycan epsilon
29.41	0.801682	0.416	0.0959981	0.380907	-0.168623	0.168623	HCN2	hyperpolarization activated cyclic nucleotide gated potassium channel 2
29.42	0.938988	0.747	0.0273399	0.126679	-0.0573672	0.0573672	ZCCHC2	zinc finger CCHC-type containing 2
29.43	0.70483	0.274	0.151915	0.562249	0.276469	-0.276469	ESF1	ESF1 nucleolar pre-rRNA processing protein homolog
29.44	0.888746	0.603	0.0512223	0.219683	-0.126386	0.126386	TMEM70	transmembrane protein 70
29.47	0.62081	0.178	0.207041	0.74958	0.395616	-0.395616	POLL	polymerase (DNA) lambda
29.48	0.940353	0.75	0.0267089	0.124939	-0.0574465	0.0574465	RNF186	ring finger protein 186
29.5	0.635382	0.188	0.196965	0.725842	0.304057	-0.304057	NR1I2	nuclear receptor subfamily 1 group I member 2
29.6	0.0192837	0.000243	1.71481	3.61439	0.91482	-0.91482	PLAC8	placenta specific 8
29.7	0.836714	0.479	0.077423	0.319664	-0.142373	0.142373	RBM47	RNA binding motif protein 47
29.8	0.377587	0.0499	0.422983	1.3019	0.394014	-0.394014	VSIG2	V-set and immunoglobulin domain containing 2
29.9	0.704449	0.274	0.152151	0.562249	-0.291324	0.291324	SEC23IP	SEC23 interacting protein
30.11	0.679243	0.239	0.167975	0.621602	-0.175238	0.175238	RNF220	ring finger protein 220
30.12	0.992173	0.967	0.00341268	0.0145735	-0.0054962	0.0054962	SYNJ2BP	synaptojanin 2 binding protein
30.14	0.647149	0.203	0.188996	0.692504	-0.321046	0.321046	TTC22	tetratricopeptide repeat domain 22
30.15	0.966884	0.849	0.0146256	0.0710923	-0.0574186	0.0574186	ARMC8	armadillo repeat containing 8
30.16	0.685593	0.249	0.163934	0.603801	-0.283992	0.283992	SDAD1	SDA1 domain containing 1
30.18	0.854714	0.52	0.0681793	0.283997	0.190999	-0.190999	CCDC181	coiled-coil domain containing 181
30.2	0.951671	0.784	0.0215133	0.105684	0.0757328	-0.0757328	DPY19L2P2	DPY19L2 pseudogene 2
30.21	0.528707	0.116	0.276785	0.935542	-0.760768	0.760768	SBF1	SET binding factor 1
30.22	0.0808064	0.00228	1.09255	2.64207	-0.59148	0.59148	ARMC1	armadillo repeat containing 1
30.23	0.883565	0.59	0.0537616	0.229148	0.0891746	-0.0891746	APPL2	adaptor protein, phosphotyrosine interacting with PH domain and leucine zipper 2
30.24	0.540597	0.122	0.267126	0.91364	-0.901069	0.901069	SELE	selectin E
30.25	0.531455	0.118	0.274534	0.928118	0.358941	-0.358941	RIMS1	regulating synaptic membrane exocytosis 1
30.27	0.920609	0.689	0.0359247	0.161781	0.0941307	-0.0941307	SLCO3A1	solute carrier organic anion transporter family member 3A1
30.28	0.992446	0.971	0.0032932	0.0127808	0.0073015	-0.0073015	ARHGEF10L	Rho guanine nucleotide exchange factor 10 like
30.29	0.922848	0.697	0.0348701	0.156767	0.056087	-0.056087	NSD1	nuclear receptor binding SET domain protein 1
30.3	0.465667	0.0853	0.331925	1.06905	0.492815	-0.492815	VNN2	vanin 2
30.3	0.694561	0.261	0.15829	0.583359	0.402914	-0.402914	HELZ	helicase with zinc finger
30.31	0.733468	0.31	0.134619	0.508638	0.216317	-0.216317	B4GALT5	beta-1,4-galactosyltransferase 5
30.32	0.663575	0.219	0.17811	0.659556	-0.27284	0.27284	HTR1D	5-hydroxytryptamine receptor 1D
30.33	0.642712	0.2	0.191984	0.69897	0.231691	-0.231691	BRWD1	bromodomain and WD repeat domain containing 1
30.34	0.95977	0.817	0.0178329	0.0877779	-0.0498022	0.0498022	MSL2	male-specific lethal 2 homolog (Drosophila)
30.35	0.378881	0.0509	0.421498	1.29328	-0.414894	0.414894	ATF7IP	activating transcription factor 7 interacting protein
30.36	0.697999	0.265	0.156145	0.576754	0.343353	-0.343353	MYCL	v-myc avian myelocytomatosis viral oncogene lung carcinoma derived homolog
30.37	0.642712	0.2	0.191984	0.69897	-0.203721	0.203721	ADO	2-aminoethanethiol dioxygenase
30.38	0.307599	0.031	0.512015	1.50864	-0.555729	0.555729	OSBPL8	oxysterol binding protein like 8
30.39	0.955946	0.796	0.0195666	0.0990869	0.0424943	-0.0424943	MRPS22	mitochondrial ribosomal protein S22
30.4	0.214298	0.0139	0.668983	1.85699	-0.777002	0.777002	ASPM	abnormal spindle microtubule assembly
30.4	0.742017	0.322	0.129586	0.492144	0.171819	-0.171819	RAB35	RAB35, member RAS oncogene family
30.41	0.878131	0.575	0.0564409	0.240332	-0.110511	0.110511	ARL8B	ADP ribosylation factor like GTPase 8B
30.42	0.993872	0.976	0.00266946	0.0105502	-0.0046469	0.0046469	VAMP4	vesicle associated membrane protein 4
30.43	0.855932	0.522	0.0675607	0.282329	0.112767	-0.112767	TTC30A	tetratricopeptide repeat domain 30A
30.44	0.865024	0.543	0.0629718	0.2652	0.12455	-0.12455	CD59	CD59 molecule
30.45	0.723729	0.301	0.140424	0.521434	0.250723	-0.250723	CD109	CD109 molecule
30.6	0.732003	0.307	0.135487	0.512862	0.229341	-0.229341	ACER3	alkaline ceramidase 3
30.8	0.97488	0.879	0.0110489	0.0560111	-0.0277493	0.0277493	LOC143286	uncharacterized LOC143286
30.9	0.74968	0.335	0.125124	0.474955	0.171896	-0.171896	SRRT	serrate, RNA effector molecule
31.1	0.635805	0.191	0.196676	0.718967	-0.293015	0.293015	WHRN	whirlin
31.11	0.914185	0.673	0.038966	0.171985	-0.0989755	0.0989755	SORBS1	sorbin and SH3 domain containing 1
31.12	0.920732	0.689	0.0358669	0.161781	-0.118186	0.118186	JAKMIP3	Janus kinase and microtubule interacting protein 3
31.15	0.960497	0.82	0.0175041	0.0861861	0.0461264	-0.0461264	PDE6C	phosphodiesterase 6C
31.16	0.979271	0.903	0.00909733	0.0443122	0.0244376	-0.0244376	SMAD3	SMAD family member 3
31.17	0.778878	0.382	0.108531	0.417937	-0.140018	0.140018	CLMN	calmin
31.18	0.964963	0.837	0.0154893	0.0772745	0.055458	-0.055458	FAM129B	family with sequence similarity 129 member B
31.2	0.932704	0.719	0.0302561	0.143271	-0.161397	0.161397	IRS1	insulin receptor substrate 1
31.21	0.355605	0.0427	0.449032	1.36957	-0.357868	0.357868	DDB1	damage specific DNA binding protein 1
31.22	0.90411	0.642	0.0437786	0.192465	-0.101778	0.101778	ALDH1A2	aldehyde dehydrogenase 1 family member A2
31.23	0.689523	0.253	0.161451	0.596879	-0.207346	0.207346	FAM198A	family with sequence similarity 198 member A
31.24	0.96583	0.841	0.0150994	0.075204	-0.0821075	0.0821075	SPAG17	sperm associated antigen 17
31.26	0.676795	0.235	0.169543	0.628932	0.399435	-0.399435	CGA	glycoprotein hormones, alpha polypeptide
31.27	0.214043	0.0138	0.669498	1.86012	-0.436541	0.436541	PTK7	protein tyrosine kinase 7 (inactive)
31.28	0.996208	0.987	0.00165015	0.00568285	0.0035748	-0.0035748	MCF2	MCF,2 cell line derived transforming sequence
31.29	0.937108	0.737	0.0282102	0.132533	-0.0649375	0.0649375	RGS22	regulator of G-protein signaling 22
31.3	0.140541	0.00634	0.852198	2.19791	0.515218	-0.515218	SCAPER	S-phase cyclin A associated protein in the ER
31.33	0.928126	0.709	0.032393	0.149354	-0.0883834	0.0883834	MTA1	metastasis associated 1
31.34	0.642712	0.199	0.191984	0.701147	0.283769	-0.283769	TAB2	TGF-beta activated kinase 1/MAP3K7 binding protein 2
31.35	0.919973	0.687	0.0362247	0.163043	0.0760292	-0.0760292	ZNF608	zinc finger protein 608
31.36	0.852757	0.517	0.0691747	0.286509	-0.141464	0.141464	PNKD	paroxysmal nonkinesigenic dyskinesia
31.39	0.675601	0.234	0.17031	0.630784	-0.236991	0.236991	GPD2	glycerol-3-phosphate dehydrogenase 2
31.4	0.99309	0.973	0.00301135	0.0118872	-0.0064674	0.0064674	IFT172	intraflagellar transport 172
31.41	0.982798	0.924	0.00753591	0.034328	-0.0183759	0.0183759	SRI	sorcin
31.42	0.476968	0.0893	0.321511	1.04915	-0.396465	0.396465	ECT2	epithelial cell transforming 2
31.44	0.89222	0.611	0.049528	0.213959	0.0937075	-0.0937075	CCDC6	coiled-coil domain containing 6
31.45	0.989273	0.958	0.0046838	0.0186345	-0.0163345	0.0163345	CDK4	cyclin dependent kinase 4
31.5	0.980772	0.912	0.00843212	0.0400052	0.0210073	-0.0210073	RAD51D	RAD51 paralog D
31.6	0.932451	0.718	0.0303739	0.143876	-0.0924749	0.0924749	SCN2A	sodium voltage-gated channel alpha subunit 2
31.8	0.844491	0.497	0.0734051	0.303644	0.123891	-0.123891	PMP22	peripheral myelin protein 22
31.9	0.455298	0.0811	0.341705	1.09098	-0.385476	0.385476	ZNF157	zinc finger protein 157
32.1	0.283788	0.0253	0.547006	1.59688	0.537905	-0.537905	POLR3F	RNA polymerase III subunit F
32.1	0.36745	0.0462	0.434802	1.33536	-0.550621	0.550621	LIPE	lipase E, hormone sensitive type
32.12	0.891646	0.609	0.0498076	0.215383	-0.0803453	0.0803453	RYR1	ryanodine receptor 1
32.13	0.569676	0.14	0.244372	0.853872	-0.38399	0.38399	FAAH	fatty acid amide hydrolase
32.14	0.598663	0.159	0.222818	0.798603	-0.230717	0.230717	TM9SF1	transmembrane 9 superfamily member 1
32.15	0.642712	0.199	0.191984	0.701147	0.619124	-0.619124	IL6	interleukin 6
32.18	0.802812	0.418	0.0953861	0.378824	-0.153092	0.153092	IL1RL2	interleukin 1 receptor like 2
32.19	0.911967	0.669	0.0400209	0.174574	-0.0785318	0.0785318	UCP3	uncoupling protein 3
32.2	0.857624	0.525	0.066703	0.279841	0.258717	-0.258717	INSR	insulin receptor
32.21	0.946953	0.776	0.0236714	0.110138	-0.242035	0.242035	LPA	lipoprotein(a)
32.22	0.770076	0.364	0.113466	0.438899	0.205127	-0.205127	NUP98	nucleoporin 98
32.24	0.438133	0.0728	0.358394	1.13787	0.278521	-0.278521	GPR19	G protein-coupled receptor 19
32.25	0.982588	0.922	0.00762859	0.0352691	-0.0267281	0.0267281	SHOX	short stature homeobox
32.26	0.961754	0.826	0.0169362	0.08302	-0.0553793	0.0553793	ACKR2	atypical chemokine receptor 2
32.27	0.879842	0.581	0.0555952	0.235824	0.142512	-0.142512	GHR	growth hormone receptor
32.28	0.717699	0.293	0.144058	0.533132	-0.239671	0.239671	PFDN4	prefoldin subunit 4
32.3	0.192919	0.0112	0.714624	1.95078	0.354568	-0.354568	IL17RA	interleukin 17 receptor A
32.3	0.956807	0.803	0.0191758	0.0952845	-0.0598726	0.0598726	ABHD2	abhydrolase domain containing 2
32.31	0.936067	0.73	0.0286929	0.136677	0.062564	-0.062564	PIK3R3	phosphoinositide-3-kinase regulatory subunit 3
32.32	0.979271	0.901	0.00909733	0.0452752	0.0354213	-0.0354213	GAS2	growth arrest specific 2
32.36	0.493867	0.0978	0.30639	1.00966	-0.258308	0.258308	NEO1	neogenin 1
32.37	0.691128	0.256	0.160442	0.59176	0.259444	-0.259444	ENTPD2	ectonucleoside triphosphate diphosphohydrolase 2
32.38	0.975183	0.887	0.0109141	0.0520764	0.0235885	-0.0235885	CHAD	chondroadherin
32.39	0.681805	0.244	0.16634	0.61261	-0.20674	0.20674	HOXC4	homeobox C4
32.4	0.607136	0.165	0.216714	0.782516	-0.413754	0.413754	FOXA1	forkhead box A1
32.4	0.910736	0.666	0.0406075	0.176526	0.0662761	-0.0662761	SNRNP35	small nuclear ribonucleoprotein U11/U12 subunit 35
32.42	0.870652	0.559	0.0601552	0.252588	-0.0814875	0.0814875	ZSCAN9	zinc finger and SCAN domain containing 9
32.43	0.60441	0.163	0.218669	0.787812	-0.281539	0.281539	RAD51B	RAD51 paralog B
32.45	0.613421	0.17	0.212242	0.769551	-0.301172	0.301172	WNT2	Wnt family member 2
32.46	0.956807	0.802	0.0191758	0.0958256	0.0699942	-0.0699942	PTPRG	protein tyrosine phosphatase, receptor type G
32.48	0.635471	0.189	0.196905	0.723538	0.259809	-0.259809	DNASE1L2	deoxyribonuclease 1 like 2
32.6	0.203294	0.0122	0.691876	1.91364	-1.33793	1.33793	PNOC	prepronociceptin
32.8	0.140541	0.00636	0.852198	2.19654	-0.686486	0.686486	RPP40	ribonuclease P/MRP subunit p40
32.9	0.974451	0.878	0.0112398	0.0565055	0.0388547	-0.0388547	CYBB	cytochrome b-245 beta chain
33.1	0.774313	0.373	0.111083	0.428291	0.251189	-0.251189	LAMB2	laminin subunit beta 2
33.1	0.883764	0.592	0.0536638	0.227678	0.166381	-0.166381	NDUFV3	NADH:ubiquinone oxidoreductase subunit V3
33.11	0.968426	0.858	0.0139336	0.0665127	-0.0328489	0.0328489	TAF13	TATA-box binding protein associated factor 13
33.12	0.898682	0.628	0.046394	0.20204	-0.0714828	0.0714828	CHD4	chromodomain helicase DNA binding protein 4
33.15	0.9697	0.861	0.0133626	0.0649968	-0.0315689	0.0315689	RABGGTA	Rab geranylgeranyltransferase alpha subunit
33.17	0.48292	0.0939	0.316125	1.02733	-0.320669	0.320669	FADD	Fas associated via death domain
33.18	0.889854	0.605	0.0506813	0.218245	-0.097006	0.097006	FASTK	Fas activated serine/threonine kinase
33.19	0.933957	0.724	0.0296731	0.140261	0.0586332	-0.0586332	SERPINB13	serpin family B member 13
33.2	0.32406	0.0353	0.489374	1.45223	0.599416	-0.599416	RASL10A	RAS like family 10 member A
33.2	0.333314	0.0375	0.477146	1.42597	-1.31375	1.31375	SERPINB2	serpin family B member 2
33.21	0.565878	0.137	0.247277	0.863279	-0.315865	0.315865	XPO1	exportin 1
33.22	0.857311	0.524	0.0668618	0.280669	-0.129696	0.129696	ANO3	anoctamin 3
33.23	0.476083	0.0889	0.322317	1.0511	0.330483	-0.330483	LIG3	DNA ligase 3
33.24	0.721128	0.298	0.141988	0.525784	-0.237333	0.237333	HSD17B4	hydroxysteroid 17-beta dehydrogenase 4
33.25	0.993716	0.975	0.00273789	0.0109954	0.0051453	-0.0051453	SALL2	spalt like transcription factor 2
33.26	0.60816	0.167	0.215982	0.777284	0.284104	-0.284104	CD58	CD58 molecule
33.27	0.986083	0.944	0.0060864	0.025028	0.0108452	-0.0108452	PIK3R4	phosphoinositide-3-kinase regulatory subunit 4
33.28	0.610328	0.168	0.214437	0.774691	0.329586	-0.329586	GRIA3	glutamate ionotropic receptor AMPA type subunit 3
33.29	0.0065629	4.63e-05	2.1829	4.33442	0.921704	-0.921704	LAMA3	laminin subunit alpha 3
33.3	0.515895	0.107	0.287439	0.970616	0.335364	-0.335364	CLIC2	chloride intracellular channel 2
33.3	0.876301	0.571	0.0573466	0.243364	-0.095616	0.095616	MOGS	mannosyl-oligosaccharide glucosidase
33.31	0.641339	0.196	0.192913	0.707744	0.298092	-0.298092	FANCA	Fanconi anemia complementation group A
33.32	0.749308	0.332	0.12534	0.478862	-0.15949	0.15949	UQCRH	ubiquinol-cytochrome c reductase hinge protein
33.33	0.344462	0.0401	0.462858	1.39686	-0.712662	0.712662	TAF4B	TATA-box binding protein associated factor 4b
33.34	0.9482	0.777	0.0231	0.109579	0.0491279	-0.0491279	ABCD3	ATP binding cassette subfamily D member 3
33.35	0.875472	0.57	0.0577578	0.244125	-0.121121	0.121121	PHKB	phosphorylase kinase regulatory subunit beta
33.36	0.812796	0.436	0.0900184	0.360514	-0.163796	0.163796	MNAT1	MNAT1, CDK activating kinase assembly factor
33.37	0.0020752	9.02e-06	2.68294	5.04479	-2.00253	2.00253	TWIST1	twist family bHLH transcription factor 1
33.38	0.551885	0.13	0.258151	0.886057	0.309381	-0.309381	PTPRF	protein tyrosine phosphatase, receptor type F
33.39	0.781518	0.387	0.107061	0.412289	-0.133397	0.133397	IFRD2	interferon related developmental regulator 2
33.4	0.147434	0.007	0.831403	2.1549	0.600321	-0.600321	HMGCS2	3-hydroxy-3-methylglutaryl-CoA synthase 2
33.4	0.367542	0.0463	0.434693	1.33442	0.62848	-0.62848	GK2	glycerol kinase 2
33.41	0.942949	0.762	0.0255119	0.118045	0.0615625	-0.0615625	RBBP6	RB binding protein 6, ubiquitin ligase
33.42	0.903248	0.639	0.0441928	0.194499	0.0933312	-0.0933312	PPP5C	protein phosphatase 5 catalytic subunit
33.43	0.887025	0.6	0.0520642	0.221849	-0.171935	0.171935	SUMO3	small ubiquitin-like modifier 3
33.44	0.985137	0.939	0.00650341	0.0273344	-0.0134658	0.0134658	PIGK	phosphatidylinositol glycan anchor biosynthesis class K
33.45	0.985137	0.939	0.00650341	0.0273344	0.0167715	-0.0167715	TRIP11	thyroid hormone receptor interactor 11
33.48	0.956912	0.806	0.0191281	0.093665	0.0685755	-0.0685755	ADAM3A	ADAM metallopeptidase domain 3A (pseudogene)
33.5	0.477349	0.0907	0.321164	1.04239	-0.533005	0.533005	NEB	nebulin
33.6	0.661736	0.217	0.179315	0.66354	-0.25036	0.25036	WIPF1	WAS/WASL interacting protein family member 1
33.7	0.858091	0.527	0.0664665	0.278189	-0.127723	0.127723	RNF113A	ring finger protein 113A
33.8	0.537626	0.121	0.26952	0.917215	0.313588	-0.313588	NEFM	neurofilament, medium polypeptide
33.9	0.938894	0.746	0.0273834	0.127261	0.117719	-0.117719	EMP1	epithelial membrane protein 1
34.1	0.306167	0.0302	0.514042	1.51999	-1.27044	1.27044	CLEC3A	C-type lectin domain family 3 member A
34.1	0.781518	0.386	0.107061	0.413413	-0.275437	0.275437	SPOCK3	sparc/osteonectin, cwcv and kazal-like domains proteoglycan (testican) 3
34.11	0.797096	0.408	0.0984896	0.38934	-0.210086	0.210086	SLC6A5	solute carrier family 6 member 5
34.12	0.99973	0.999	0.000117275	0.000434512	0.0002414	-0.0002414	C1QL1	complement C1q like 1
34.13	0.524888	0.113	0.279933	0.946922	0.38783	-0.38783	SGK1	serum/glucocorticoid regulated kinase 1
34.14	0.951671	0.784	0.0215133	0.105684	-0.0648312	0.0648312	TRPC6	transient receptor potential cation channel subfamily C member 6
34.15	0.536733	0.12	0.270241	0.920819	-0.268147	0.268147	ALG8	ALG8, alpha-1,3-glucosyltransferase
34.16	0.350197	0.0414	0.455687	1.383	0.753474	-0.753474	IL18RAP	interleukin 18 receptor accessory protein
34.17	0.433788	0.0712	0.362722	1.14752	-0.569122	0.569122	UPK1A	uroplakin 1A
34.18	0.94546	0.773	0.0243571	0.111821	-0.0934972	0.0934972	KLRG1	killer cell lectin like receptor G1
34.19	0.0049297	3.08e-05	2.30718	4.51145	1.59051	-1.59051	RAMP2	receptor activity modifying protein 2
34.2	0.421156	0.0643	0.375557	1.19179	-0.565481	0.565481	PRPF19	pre-mRNA processing factor 19
34.2	0.943521	0.768	0.0252484	0.114639	-0.0521005	0.0521005	CRTAP	cartilage associated protein
34.22	0.975175	0.887	0.0109174	0.0520764	-0.023143	0.023143	RNF41	ring finger protein 41
34.24	0.909499	0.661	0.0411976	0.179799	0.0828355	-0.0828355	SPANXC	SPANX family member C
34.25	0.911976	0.669	0.0400165	0.174574	-0.0761329	0.0761329	NIPSNAP1	nipsnap homolog 1 (C, elegans)
34.26	0.457168	0.0822	0.339924	1.08513	0.309315	-0.309315	MCM3AP	minichromosome maintenance complex component 3 associated protein
34.27	0.955	0.791	0.0199968	0.101824	0.0665688	-0.0665688	RPGR	retinitis pigmentosa GTPase regulator
34.28	0.433788	0.0711	0.362722	1.14813	-0.281693	0.281693	TP53BP1	tumor protein p53 binding protein 1
34.29	0.122165	0.00491	0.913054	2.30892	-0.714944	0.714944	CHEK2	checkpoint kinase 2
34.3	0.36238	0.0449	0.440836	1.34775	-0.69624	0.69624	BMP10	bone morphogenetic protein 10
34.3	0.884605	0.595	0.0532507	0.225483	0.121015	-0.121015	ALDH6A1	aldehyde dehydrogenase 6 family member A1
34.31	0.867776	0.554	0.0615922	0.25649	-0.152049	0.152049	GBAS	glioblastoma amplified sequence
34.32	0.32406	0.0353	0.489374	1.45223	0.261607	-0.261607	EIF2B4	eukaryotic translation initiation factor 2B subunit delta
34.33	0.620603	0.178	0.207186	0.74958	-0.316506	0.316506	ADAM28	ADAM metallopeptidase domain 28
34.34	0.850174	0.51	0.0704921	0.29243	-0.152364	0.152364	RAG2	recombination activating gene 2
34.35	0.591853	0.155	0.227786	0.809668	-0.491015	0.491015	LIN7A	lin-7 homolog A, crumbs cell polarity complex component
34.36	0.52142	0.11	0.282812	0.958607	-0.265586	0.265586	MOCS3	molybdenum cofactor synthesis 3
34.38	0.993716	0.976	0.00273789	0.0105502	0.0063449	-0.0063449	PRICKLE3	prickle planar cell polarity protein 3
34.39	0.689523	0.253	0.161451	0.596879	0.372033	-0.372033	MAGEL2	MAGE family member L2
34.4	0.788973	0.396	0.102938	0.402305	0.263603	-0.263603	ADAP1	ArfGAP with dual PH domains 1
34.4	0.882674	0.587	0.0541998	0.231362	-0.169379	0.169379	SERPINI1	serpin family I member 1
34.41	0.992173	0.967	0.00341268	0.0145735	-0.0089379	0.0089379	ADAM7	ADAM metallopeptidase domain 7
34.42	0.568478	0.139	0.245286	0.856985	-0.218379	0.218379	SVIL	supervillin
34.43	0.839602	0.486	0.0759265	0.313364	0.130285	-0.130285	RRP9	ribosomal RNA processing 9, small subunit (SSU) processome component, homolog (yeast)
34.44	0.98154	0.919	0.00809191	0.0366845	-0.0194527	0.0194527	LNPEP	leucyl and cystinyl aminopeptidase
34.45	0.82866	0.467	0.0816238	0.330683	-0.13217	0.13217	KDM5B	lysine demethylase 5B
34.46	0.839804	0.488	0.0758222	0.31158	0.207211	-0.207211	TNKS	tankyrase
34.48	0.576313	0.146	0.239342	0.835647	0.494939	-0.494939	NRIP1	nuclear receptor interacting protein 1
34.5	0.576294	0.145	0.239356	0.838632	-0.267611	0.267611	PRDM1	PR/SET domain 1
34.6	0.115238	0.00435	0.938405	2.36151	-0.747624	0.747624	HOMER3	homer scaffolding protein 3
34.7	0.942303	0.754	0.0258094	0.122629	-0.0420628	0.0420628	TRIB1	tribbles pseudokinase 1
34.8	0.785758	0.393	0.104711	0.405607	-0.131758	0.131758	ABCF2	ATP binding cassette subfamily F member 2
34.9	0.944237	0.77	0.0249192	0.113509	-0.106053	0.106053	IGSF6	immunoglobulin superfamily member 6
35.1	0.946845	0.775	0.0237212	0.110698	0.0544165	-0.0544165	ZNF446	zinc finger protein 446
35.11	0.780249	0.384	0.107767	0.415669	-0.148378	0.148378	MSL3	male-specific lethal 3 homolog (Drosophila)
35.12	0.966884	0.849	0.0146256	0.0710923	0.0308184	-0.0308184	DIABLO	diablo IAP-binding mitochondrial protein
35.13	0.767091	0.358	0.115153	0.446117	0.151671	-0.151671	NUDCD3	NudC domain containing 3
35.14	0.988623	0.956	0.00496933	0.0195421	-0.0108452	0.0108452	TANC2	tetratricopeptide repeat, ankyrin repeat and coiled-coil containing 2
35.15	0.851721	0.515	0.0697025	0.288193	-0.145827	0.145827	ZMIZ1	zinc finger MIZ-type containing 1
35.16	0.635471	0.191	0.196905	0.718967	0.167109	-0.167109	NPLOC4	NPL4 homolog, ubiquitin recognition factor
35.17	0.995349	0.984	0.0020247	0.0070049	0.0049145	-0.0049145	LOC286272	uncharacterized LOC286272
35.18	0.88774	0.601	0.0517143	0.221126	0.0688356	-0.0688356	LOC257152	uncharacterized LOC257152
35.19	0.264215	0.0218	0.578043	1.66154	0.545529	-0.545529	TNS2	tensin 2
35.2	0.809037	0.43	0.0920318	0.366532	0.12772	-0.12772	GATAD2B	GATA zinc finger domain containing 2B
35.2	0.876103	0.571	0.0574449	0.243364	0.107441	-0.107441	YEATS2	YEATS domain containing 2
35.21	0.436966	0.0721	0.359552	1.14206	0.354622	-0.354622	MTUS1	microtubule associated tumor suppressor 1
35.23	0.208736	0.013	0.680403	1.88606	-0.58175	0.58175	OXR1	oxidation resistance 1
35.24	0.984252	0.93	0.00689365	0.0315171	-0.0172751	0.0172751	SEC61A2	Sec61 translocon alpha 2 subunit
35.25	0.863214	0.536	0.0638815	0.270835	0.204121	-0.204121	KIAA1109	KIAA1109
35.26	0.670251	0.228	0.173762	0.642065	-0.217032	0.217032	NAV1	neuron navigator 1
35.27	0.31947	0.0344	0.49557	1.46344	0.437876	-0.437876	HECA	hdc homolog, cell cycle regulator
35.28	0.626396	0.182	0.203151	0.739929	-0.278565	0.278565	WNK2	WNK lysine deficient protein kinase 2
35.3	0.494836	0.0982	0.305539	1.00789	-0.339332	0.339332	PCDH19	protocadherin 19
35.3	0.893111	0.613	0.0490947	0.21254	0.083882	-0.083882	SLC4A1AP	solute carrier family 4 member 1 adaptor protein
35.31	0.0041594	2.31e-05	2.38097	4.63639	1.21252	-1.21252	ARHGEF4	Rho guanine nucleotide exchange factor 4
35.32	0.942658	0.756	0.0256461	0.121478	0.0488947	-0.0488947	SCN3B	sodium voltage-gated channel beta subunit 3
35.33	0.998092	0.994	0.000829512	0.00261362	0.0019411	-0.0019411	LUC7L3	LUC7 like 3 pre-mRNA splicing factor
35.34	0.805342	0.426	0.0940195	0.37059	-0.157611	0.157611	PID1	phosphotyrosine interaction domain containing 1
35.35	0.961754	0.828	0.0169362	0.0819697	0.0551957	-0.0551957	SMAD5	SMAD family member 5
35.37	0.691998	0.257	0.159895	0.590067	0.323353	-0.323353	RYBP	RING1 and YY1 binding protein
35.38	0.799497	0.411	0.0971833	0.386158	0.187092	-0.187092	PNMAL2	paraneoplastic Ma antigen family-like 2
35.39	0.140208	0.00613	0.853227	2.21254	-0.55205	0.55205	TENM4	teneurin transmembrane protein 4
35.4	0.486223	0.0954	0.313165	1.02045	0.44211	-0.44211	TMEM255A	transmembrane protein 255A
35.4	0.653106	0.21	0.185016	0.677781	-0.302986	0.302986	ZSCAN2	zinc finger and SCAN domain containing 2
35.41	0.759589	0.348	0.119422	0.458421	-0.21757	0.21757	TAF1A	TATA-box binding protein associated factor, RNA polymerase I subunit A
35.42	0.726823	0.303	0.138572	0.518557	-0.234096	0.234096	AHCYL2	adenosylhomocysteinase like 2
35.43	0.852757	0.516	0.0691747	0.28735	0.110305	-0.110305	SLC17A7	solute carrier family 17 member 7
35.44	0.576313	0.146	0.239342	0.835647	0.356061	-0.356061	CNOT6	CCR4-NOT transcription complex subunit 6
35.45	0.79563	0.403	0.0992888	0.394695	-0.21869	0.21869	NYNRIN	NYN domain and retroviral integrase containing
35.46	0.378105	0.0503	0.422388	1.29843	-0.378192	0.378192	C17orf80	chromosome 17 open reading frame 80
35.47	0.256407	0.0204	0.59107	1.69037	0.721795	-0.721795	PLEKHJ1	pleckstrin homology domain containing J1
35.6	0.962636	0.831	0.0165377	0.080399	0.0402058	-0.0402058	ZNF358	zinc finger protein 358
35.7	0.226719	0.0156	0.644512	1.80688	0.441547	-0.441547	EPN2	epsin 2
35.8	0.78397	0.389	0.105701	0.41005	-0.250931	0.250931	KLHL3	kelch like family member 3
35.9	0.552333	0.13	0.257799	0.886057	-0.330655	0.330655	GNPTAB	N-acetylglucosamine-1-phosphate transferase alpha and beta subunits
36.1	0.823225	0.453	0.0844814	0.343902	-0.114192	0.114192	MPDU1	mannose-P-dolichol utilization defect 1
36.1	0.865049	0.545	0.0629594	0.263603	0.114452	-0.114452	TNP2	transition protein 2
36.12	0.793617	0.402	0.100389	0.395774	-0.155251	0.155251	NDUFS3	NADH:ubiquinone oxidoreductase core subunit S3
36.13	0.864024	0.538	0.0634742	0.269218	0.137362	-0.137362	LOC105371967	uncharacterized LOC105371967
36.15	0.574127	0.144	0.240992	0.841638	-0.244956	0.244956	NDP	NDP, norrin cystine knot growth factor
36.16	0.0271751	0.00041	1.56583	3.38722	-0.700321	0.700321	CDKN2C	cyclin dependent kinase inhibitor 2C
36.17	0.0367698	0.00066	1.43451	3.18046	-1.11394	1.11394	SFRP1	secreted frizzled related protein 1
36.18	0.7327	0.309	0.135074	0.510042	0.12817	-0.12817	PSMG2	proteasome assembly chaperone 2
36.19	0.805342	0.425	0.0940195	0.371611	0.112719	-0.112719	CYC1	cytochrome c1
36.21	0.679599	0.24	0.167747	0.619789	-0.22645	0.22645	DEFA4	defensin alpha 4
36.22	0.806761	0.429	0.093255	0.367543	-0.1546	0.1546	GSTM3	glutathione S-transferase mu 3
36.23	0.720699	0.296	0.142246	0.528708	0.144824	-0.144824	ASH2L	ASH2 like histone lysine methyltransferase complex subunit
36.24	0.97061	0.863	0.0129552	0.0639892	-0.0289885	0.0289885	LOC284244	uncharacterized LOC284244
36.25	0.968574	0.859	0.0138673	0.0660068	-0.0548201	0.0548201	CCNO	cyclin O
36.27	0.672488	0.23	0.172316	0.638272	-0.213588	0.213588	MC1R	melanocortin 1 receptor
36.28	0.209054	0.0131	0.679742	1.88273	-0.390717	0.390717	DEAF1	DEAF1, transcription factor
36.29	0.864731	0.541	0.0631189	0.266803	-0.110082	0.110082	TRAPPC2	trafficking protein particle complex 2
36.3	0.312329	0.0323	0.505388	1.4908	-0.436774	0.436774	OPCML	opioid binding protein/cell adhesion molecule like
36.3	0.983658	0.926	0.0071557	0.033389	0.0216176	-0.0216176	EEF1A2	eukaryotic translation elongation factor 1 alpha 2
36.31	0.936453	0.734	0.0285139	0.134304	0.0551728	-0.0551728	PNMT	phenylethanolamine N-methyltransferase
36.33	0.987247	0.951	0.00557409	0.0218195	-0.0139114	0.0139114	CNTN2	contactin 2
36.34	0.436745	0.072	0.359772	1.14267	0.434022	-0.434022	VAMP4	vesicle associated membrane protein 4
36.35	0.865222	0.545	0.0628723	0.263603	-0.101679	0.101679	DNAJA3	DnaJ heat shock protein family (Hsp40) member A3
36.36	0.926503	0.707	0.033153	0.150581	-0.0927499	0.0927499	IPO9	importin 9
36.37	0.61867	0.176	0.208541	0.754487	-0.225286	0.225286	IL1R2	interleukin 1 receptor type 2
36.39	0.966884	0.852	0.0146256	0.0695604	-0.0311142	0.0311142	CD40LG	CD40 ligand
36.4	0.362095	0.0448	0.441177	1.34872	0.399869	-0.399869	CLCN4	chloride voltage-gated channel 4
36.4	0.735134	0.313	0.133633	0.504456	0.181988	-0.181988	ARL3	ADP ribosylation factor like GTPase 3
36.41	0.925582	0.702	0.033585	0.153663	-0.0870326	0.0870326	NUDT3	nudix hydrolase 3
36.42	0.907746	0.653	0.0420357	0.185087	0.0659947	-0.0659947	TTC4	tetratricopeptide repeat domain 4
36.43	0.859053	0.529	0.0659801	0.276544	0.106974	-0.106974	KRTAP5-9	keratin associated protein 5-9
36.45	0.296096	0.028	0.528567	1.55284	-1.02105	1.02105	SP4	Sp4 transcription factor
36.46	0.647251	0.204	0.188927	0.69037	0.25372	-0.25372	HACD2	3-hydroxyacyl-CoA dehydratase 2
36.47	0.868465	0.556	0.0612477	0.254925	0.181849	-0.181849	LDB2	LIM domain binding 2
36.48	0.545782	0.126	0.26298	0.899629	0.567989	-0.567989	LRP5	LDL receptor related protein 5
36.6	0.918948	0.685	0.0367093	0.164309	-0.0735226	0.0735226	DKC1	dyskerin pseudouridine synthase 1
36.9	0.689518	0.253	0.161455	0.596879	0.415143	-0.415143	U2AF2	U2 small nuclear RNA auxiliary factor 2
37.1	0.901575	0.636	0.0449979	0.196543	0.117078	-0.117078	HLTF	helicase like transcription factor
37.11	0.827583	0.462	0.0821883	0.335358	-0.158768	0.158768	AGPS	alkylglycerone phosphate synthase
37.12	0.689238	0.252	0.16163	0.598599	-0.23375	0.23375	SLC7A8	solute carrier family 7 member 8
37.13	0.140208	0.00614	0.853227	2.21183	-0.668582	0.668582	DSG2	desmoglein 2
37.14	0.877039	0.574	0.0569813	0.241088	-0.0805466	0.0805466	CHKA	choline kinase alpha
37.15	0.932451	0.718	0.0303739	0.143876	-0.0617042	0.0617042	PTDSS1	phosphatidylserine synthase 1
37.16	0.0703793	0.0017	1.15256	2.76955	-0.796192	0.796192	MAN1A1	mannosidase alpha class 1A member 1
37.17	0.565878	0.137	0.247277	0.863279	0.231373	-0.231373	PRMT1	protein arginine methyltransferase 1
37.18	0.995349	0.983	0.0020247	0.00744648	-0.0038135	0.0038135	POU5F1	POU class 5 homeobox 1
37.19	0.187636	0.0108	0.726685	1.96658	-1.44529	1.44529	TNFRSF17	TNF receptor superfamily member 17
37.2	0.146191	0.00683	0.835079	2.16558	-0.983417	0.983417	KIAA0101	KIAA0101
37.2	0.845785	0.501	0.07274	0.300162	-0.0949733	0.0949733	GTF3C2	general transcription factor IIIC subunit 2
37.21	0.531455	0.118	0.274534	0.928118	-0.27021	0.27021	CDC123	cell division cycle 123
37.22	0.909083	0.66	0.0413963	0.180456	-0.0769188	0.0769188	EPHB3	EPH receptor B3
37.23	0.550084	0.128	0.259571	0.89279	0.449307	-0.449307	SKAP1	src kinase associated phosphoprotein 1
37.24	0.689238	0.252	0.16163	0.598599	0.191913	-0.191913	PRKCG	protein kinase C gamma
37.25	0.167425	0.00849	0.776181	2.07109	0.937242	-0.937242	CDO1	cysteine dioxygenase type 1
37.26	0.0966664	0.00321	1.01472	2.49349	-0.533171	0.533171	CCND2	cyclin D2
37.27	0.901355	0.635	0.0451039	0.197226	-0.086461	0.086461	VLDLR	very low density lipoprotein receptor
37.28	0.808677	0.43	0.092225	0.366532	0.136996	-0.136996	GOLGB1	golgin B1
37.29	0.938204	0.742	0.0277027	0.129596	0.0704517	-0.0704517	LY6D	lymphocyte antigen 6 complex, locus D
37.3	0.0129436	0.000137	1.88794	3.86328	0.83823	-0.83823	S100A3	S100 calcium binding protein A3
37.3	0.937314	0.739	0.0281151	0.131356	-0.0735103	0.0735103	RRS1	ribosome biogenesis regulator homolog
37.31	0.97175	0.869	0.0124456	0.0609802	0.0314786	-0.0314786	SURF1	surfeit 1
37.32	0.827781	0.465	0.0820845	0.332547	0.111269	-0.111269	TOMM20	translocase of outer mitochondrial membrane 20
37.33	0.839695	0.486	0.0758785	0.313364	-0.114608	0.114608	MCM2	minichromosome maintenance complex component 2
37.34	0.607527	0.166	0.216434	0.779892	0.229046	-0.229046	PRKD1	protein kinase D1
37.36	0.962381	0.83	0.0166528	0.0809219	-0.0422922	0.0422922	SLC6A6	solute carrier family 6 member 6
37.37	0.877039	0.573	0.0569813	0.241845	-0.194759	0.194759	FGL2	fibrinogen like 2
37.38	0.70931	0.281	0.149164	0.551294	-0.275401	0.275401	PCMT1	protein-L-isoaspartate (D-aspartate) O-methyltransferase
37.39	0.48292	0.0941	0.316125	1.02641	-0.318399	0.318399	CDH11	cadherin 11
37.4	0.668576	0.225	0.174849	0.647817	0.263636	-0.263636	SCNN1A	sodium channel epithelial 1 alpha subunit
37.41	0.904945	0.644	0.0433776	0.191114	0.0950022	-0.0950022	ATP2A3	ATPase sarcoplasmic/endoplasmic reticulum Ca2+ transporting 3
37.42	0.966884	0.852	0.0146256	0.0695604	0.0309021	-0.0309021	POU6F1	POU class 6 homeobox 1
37.43	0.985137	0.941	0.00650341	0.0264104	0.0154229	-0.0154229	CCNF	cyclin F
37.44	0.367922	0.0466	0.434244	1.33161	-0.368418	0.368418	KLF5	Kruppel like factor 5
37.45	0.455975	0.0813	0.341059	1.08991	-0.441388	0.441388	NOLC1	nucleolar and coiled-body phosphoprotein 1
37.46	0.926503	0.707	0.033153	0.150581	0.0803522	-0.0803522	EDDM3A	epididymal protein 3A
37.47	0.704216	0.273	0.152294	0.563837	0.269758	-0.269758	OFD1	OFD1, centriole and centriolar satellite protein
37.5	0.720699	0.297	0.142246	0.527244	-0.18811	0.18811	IGBP1	immunoglobulin (CD79A) binding protein 1
37.6	0.813062	0.438	0.0898763	0.358526	0.116588	-0.116588	CDS2	CDP-diacylglycerol synthase 2
37.7	0.635238	0.188	0.197064	0.725842	-0.463937	0.463937	ATP13A3	ATPase 13A3
37.8	0.143986	0.00658	0.841681	2.18177	-0.562143	0.562143	GCSH	glycine cleavage system protein H
37.9	0.372831	0.0489	0.428488	1.31069	-0.376476	0.376476	MRPL19	mitochondrial ribosomal protein L19
38.1	0.618998	0.177	0.208311	0.752027	0.442882	-0.442882	RNF144A	ring finger protein 144A
38.1	0.92076	0.689	0.0358537	0.161781	0.0643801	-0.0643801	POLD3	DNA polymerase delta 3, accessory subunit
38.11	0.909047	0.659	0.0414138	0.181115	-0.0767064	0.0767064	ATP6V1F	ATPase H+ transporting V1 subunit F
38.12	0.981271	0.916	0.00821081	0.0381045	0.0212031	-0.0212031	MORC3	MORC family CW-type zinc finger 3
38.13	0.739801	0.318	0.130885	0.497573	-0.180403	0.180403	PSMD2	proteasome 26S subunit, non-ATPase 2
38.14	0.9181	0.683	0.0371101	0.165579	0.0835455	-0.0835455	KIAA0232	KIAA0232
38.15	0.378196	0.0505	0.422283	1.29671	-0.620982	0.620982	TRIM9	tripartite motif containing 9
38.16	0.849525	0.508	0.070824	0.294136	-0.123722	0.123722	RNASE1	ribonuclease A family member 1, pancreatic
38.17	0.545747	0.126	0.263008	0.899629	0.340311	-0.340311	TTPA	alpha tocopherol transfer protein
38.18	0.793577	0.401	0.100411	0.396856	-0.128058	0.128058	MDH1	malate dehydrogenase 1
38.19	0.974451	0.878	0.0112398	0.0565055	-0.0253105	0.0253105	PSMC6	proteasome 26S subunit, ATPase 6
38.2	0.270946	0.0232	0.567117	1.63451	0.496975	-0.496975	PIEZO1	piezo type mechanosensitive ion channel component 1
38.2	0.936395	0.731	0.028541	0.136083	0.0542511	-0.0542511	TMEM131	transmembrane protein 131
38.21	0.996147	0.986	0.00167639	0.00612309	0.0030795	-0.0030795	WASF1	WAS protein family member 1
38.23	0.542133	0.123	0.265894	0.910095	-0.242901	0.242901	PDIA5	protein disulfide isomerase family A member 5
38.24	0.865088	0.545	0.0629395	0.263603	-0.0952735	0.0952735	MCM7	minichromosome maintenance complex component 7
38.25	0.69633	0.262	0.157185	0.581699	0.22605	-0.22605	CCT6B	chaperonin containing TCP1 subunit 6B
38.26	0.893795	0.615	0.048762	0.211125	-0.0922358	0.0922358	RIMS3	regulating synaptic membrane exocytosis 3
38.27	0.914185	0.673	0.038966	0.171985	-0.104453	0.104453	PHYHIP	phytanoyl-CoA 2-hydroxylase interacting protein
38.28	0.573168	0.143	0.241718	0.844664	-0.309588	0.309588	ADAM8	ADAM metallopeptidase domain 8
38.29	0.708425	0.279	0.149706	0.554396	0.24436	-0.24436	TCEA2	transcription elongation factor A2
38.3	0.720699	0.296	0.142246	0.528708	0.195645	-0.195645	PRPSAP1	phosphoribosyl pyrophosphate synthetase associated protein 1
38.31	0.833878	0.474	0.0788977	0.324222	-0.160453	0.160453	ANKRD7	ankyrin repeat domain 7
38.32	0.971525	0.868	0.0125462	0.0614803	-0.0260942	0.0260942	SLC23A2	solute carrier family 23 member 2
38.33	0.891962	0.611	0.0496535	0.213959	-0.099412	0.099412	PDE12	phosphodiesterase 12
38.34	0.867504	0.553	0.0617284	0.257275	-0.165205	0.165205	NBL1	neuroblastoma 1, DAN family BMP antagonist
38.36	0.988057	0.953	0.00521822	0.0209071	0.0131198	-0.0131198	EFR3A	EFR3 homolog A
38.37	0.911976	0.669	0.0400165	0.174574	-0.134393	0.134393	UCK2	uridine-cytidine kinase 2
38.38	0.90411	0.642	0.0437786	0.192465	-0.0937426	0.0937426	SUSD6	sushi domain containing 6
38.39	0.801682	0.414	0.0959981	0.383	0.333482	-0.333482	PLEKHG6	pleckstrin homology and RhoGEF domain containing G6
38.4	0.3136	0.0325	0.503624	1.48812	0.555774	-0.555774	ARHGEF6	Rac/Cdc42 guanine nucleotide exchange factor 6
38.4	0.526311	0.113	0.278758	0.946922	0.265738	-0.265738	SP2	Sp2 transcription factor
38.41	0.825295	0.457	0.0833907	0.340084	-0.142722	0.142722	UBE4A	ubiquitination factor E4A
38.42	0.79538	0.403	0.0994254	0.394695	-0.190542	0.190542	GIT2	GIT ArfGAP 2
38.43	0.127601	0.0052	0.894145	2.284	-0.509545	0.509545	UBE2G1	ubiquitin conjugating enzyme E2 G1
38.44	0.445282	0.0773	0.351365	1.11182	-0.318826	0.318826	RTF1	RTF1 homolog, Paf1/RNA polymerase II complex component
38.45	0.966884	0.853	0.0146256	0.069051	-0.0376878	0.0376878	DGCR6	DiGeorge syndrome critical region gene 6
38.46	0.396567	0.0566	0.401683	1.24718	0.472336	-0.472336	IFI44	interferon induced protein 44
38.47	0.893802	0.616	0.0487589	0.210419	0.12864	-0.12864	SERTAD2	SERTA domain containing 2
38.48	0.621824	0.179	0.206333	0.747147	0.806678	-0.806678	DPYSL3	dihydropyrimidinase like 3
38.5	0.0618889	0.00143	1.20839	2.84466	1.00078	-1.00078	ADIRF	adipogenesis regulatory factor
38.6	0.939467	0.748	0.0271186	0.126098	-0.0426781	0.0426781	KEAP1	kelch like ECH associated protein 1
38.7	0.775705	0.378	0.110304	0.422508	0.164821	-0.164821	SQLE	squalene epoxidase
38.8	0.22674	0.0156	0.644472	1.80688	0.52684	-0.52684	TTC9	tetratricopeptide repeat domain 9
38.9	0.518348	0.109	0.285378	0.962574	-0.302064	0.302064	SLC35D1	solute carrier family 35 member D1
39.1	0.832944	0.473	0.0793842	0.325139	-0.222907	0.222907	TNK2	tyrosine kinase non receptor 2
39.1	0.980298	0.908	0.00864197	0.0419142	0.0413304	-0.0413304	C14orf132	chromosome 14 open reading frame 132
39.11	0.848996	0.508	0.0710946	0.294136	-0.105535	0.105535	SRF	serum response factor
39.12	0.569676	0.14	0.244372	0.853872	-0.443698	0.443698	MMP9	matrix metallopeptidase 9
39.13	0.618655	0.176	0.208552	0.754487	-0.261722	0.261722	PWP1	PWP1 homolog, endonuclein
39.14	0.936395	0.732	0.028541	0.135489	-0.0663413	0.0663413	UQCRB	ubiquinol-cytochrome c reductase binding protein
39.15	0.900054	0.632	0.0457314	0.199283	0.0980249	-0.0980249	EPHA2	EPH receptor A2
39.16	0.182984	0.0101	0.737588	1.99568	-0.51276	0.51276	ZFP64	ZFP64 zinc finger protein
39.17	0.865024	0.543	0.0629718	0.2652	-0.122015	0.122015	ITGAM	integrin subunit alpha M
39.18	0.708487	0.28	0.149668	0.552842	-0.184854	0.184854	CSTF1	cleavage stimulation factor subunit 1
39.19	0.989876	0.96	0.00441912	0.0177288	-0.0127859	0.0127859	DNM1	dynamin 1
39.2	0.612564	0.17	0.212849	0.769551	-0.246024	0.246024	GOT2	glutamic-oxaloacetic transaminase 2
39.2	0.982719	0.924	0.00757074	0.034328	0.0221226	-0.0221226	GBP2	guanylate binding protein 2
39.22	0.440914	0.0739	0.355646	1.13136	0.398039	-0.398039	FNBP1	formin binding protein 1
39.23	0.860059	0.531	0.0654718	0.274905	-0.0983793	0.0983793	ETFA	electron transfer flavoprotein alpha subunit
39.24	0.421156	0.0644	0.375557	1.19111	0.551573	-0.551573	FGFR4	fibroblast growth factor receptor 4
39.25	0.910493	0.665	0.0407233	0.177178	-0.0621392	0.0621392	POLE	DNA polymerase epsilon, catalytic subunit
39.26	0.749964	0.336	0.12496	0.473661	-0.216891	0.216891	PPP3CB	protein phosphatase 3 catalytic subunit beta
39.27	0.396567	0.0566	0.401683	1.24718	-0.389182	0.389182	AHCY	adenosylhomocysteinase
39.28	0.635471	0.191	0.196905	0.718967	0.271119	-0.271119	NMRK2	nicotinamide riboside kinase 2
39.29	0.0454955	0.00092	1.34203	3.03621	-0.731988	0.731988	C1S	complement component 1, s subcomponent
39.3	0.704216	0.272	0.152294	0.565431	-0.201363	0.201363	VDAC1	voltage dependent anion channel 1
39.3	0.955946	0.796	0.0195666	0.0990869	0.04075	-0.04075	PPP2R2A	protein phosphatase 2 regulatory subunit Balpha
39.31	0.984756	0.934	0.0066715	0.0296531	-0.0188638	0.0188638	FNTA	farnesyltransferase, CAAX box, alpha
39.32	0.0366495	0.000648	1.43593	3.18842	1.02938	-1.02938	S1PR1	sphingosine-1-phosphate receptor 1
39.33	0.721073	0.298	0.142021	0.525784	-0.242702	0.242702	CYP2C9	cytochrome P450 family 2 subfamily C member 9
39.34	0.447934	0.0789	0.348786	1.10292	-0.400457	0.400457	PTBP3	polypyrimidine tract binding protein 3
39.35	0.370435	0.0479	0.431287	1.31966	-0.553028	0.553028	TOP2A	topoisomerase (DNA) II alpha
39.36	0.648391	0.205	0.188163	0.688246	-0.291789	0.291789	CARS	cysteinyl-tRNA synthetase
39.37	0.956807	0.804	0.0191758	0.094744	-0.0545229	0.0545229	RBM39	RNA binding motif protein 39
39.38	0.924921	0.7	0.0338955	0.154902	0.0730749	-0.0730749	PTPN1	protein tyrosine phosphatase, non-receptor type 1
39.39	0.480223	0.092	0.318557	1.03621	-0.472566	0.472566	IFI16	interferon gamma inducible protein 16
39.4	0.851545	0.513	0.0697927	0.289883	-0.135298	0.135298	SBNO1	strawberry notch homolog 1
39.4	0.886531	0.599	0.0523062	0.222573	-0.115047	0.115047	NEIL3	nei like DNA glycosylase 3
39.41	0.531455	0.118	0.274534	0.928118	0.554666	-0.554666	FCGR3B	Fc fragment of IgG receptor IIIb
39.42	0.804622	0.421	0.094408	0.375718	-0.188985	0.188985	RFC5	replication factor C subunit 5
39.43	0.784205	0.39	0.105571	0.408935	-0.140458	0.140458	MFSD10	major facilitator superfamily domain containing 10
39.44	0.973716	0.875	0.0115678	0.0579919	-0.0327308	0.0327308	KCNA5	potassium voltage-gated channel subfamily A member 5
39.45	0.616577	0.173	0.210013	0.761954	-0.236776	0.236776	PTPN3	protein tyrosine phosphatase, non-receptor type 3
39.46	0.933046	0.72	0.0300969	0.142668	0.0672839	-0.0672839	VPS52	VPS52, GARP complex subunit
39.47	0.808435	0.43	0.0923551	0.366532	0.156588	-0.156588	HEXA	hexosaminidase subunit alpha
39.48	0.704383	0.273	0.152191	0.563837	0.365976	-0.365976	RPS6KA1	ribosomal protein S6 kinase A1
39.5	0.0605083	0.00139	1.21819	2.85699	-1.22542	1.22542	FSTL1	follistatin like 1
39.6	0.072085	0.00177	1.14216	2.75203	-1.43879	1.43879	CKMT1B	creatine kinase, mitochondrial 1B
39.7	0.882171	0.585	0.0544474	0.232844	0.134469	-0.134469	CACNG1	calcium voltage-gated channel auxiliary subunit gamma 1
39.9	0.898672	0.627	0.0463987	0.202732	-0.101063	0.101063	NCKAP1L	NCK associated protein 1 like
40.1	0.283376	0.0253	0.547638	1.59688	-0.584362	0.584362	DRD5	dopamine receptor D5
40.1	0.932078	0.717	0.0305479	0.144481	-0.109432	0.109432	NOX1	NADPH oxidase 1
40.12	0.891275	0.609	0.0499885	0.215383	0.176187	-0.176187	ASMT	acetylserotonin O-methyltransferase
40.13	0.663618	0.219	0.178082	0.659556	-0.211223	0.211223	TOPORS	TOP1 binding arginine/serine rich protein
40.14	0.929732	0.712	0.0316423	0.14752	-0.0933314	0.0933314	SYNM	synemin
40.15	0.277156	0.0242	0.557275	1.61618	0.388866	-0.388866	STK10	serine/threonine kinase 10
40.16	0.973694	0.874	0.0115775	0.0584886	-0.032401	0.032401	ARNT	aryl hydrocarbon receptor nuclear translocator
40.18	0.995335	0.981	0.00203094	0.00833099	-0.0046642	0.0046642	UXT	ubiquitously expressed prefoldin like chaperone
40.19	0.891869	0.611	0.049699	0.213959	0.0855433	-0.0855433	PHYH	phytanoyl-CoA 2-hydroxylase
40.2	0.839198	0.483	0.0761356	0.316053	0.191776	-0.191776	CEP290	centrosomal protein 290
40.2	0.96583	0.84	0.0150994	0.0757207	0.153657	-0.153657	COX7A2L	cytochrome c oxidase subunit 7A2 like
40.21	0.835262	0.476	0.0781771	0.322393	0.140859	-0.140859	DDX46	DEAD-box helicase 46
40.24	0.854697	0.52	0.0681877	0.283997	0.149197	-0.149197	DVL3	dishevelled segment polarity protein 3
40.26	0.12342	0.00497	0.908613	2.30364	0.520894	-0.520894	CNTN6	contactin 6
40.27	0.864731	0.541	0.0631189	0.266803	0.166685	-0.166685	EHBP1	EH domain binding protein 1
40.28	0.95463	0.79	0.0201648	0.102373	-0.0674918	0.0674918	GAD2	glutamate decarboxylase 2
40.3	0.585889	0.152	0.232185	0.818156	0.336828	-0.336828	SPIRE1	spire type actin nucleation factor 1
40.3	0.840231	0.489	0.0756013	0.310691	-0.162538	0.162538	HSF2	heat shock transcription factor 2
40.31	0.88391	0.593	0.0535921	0.226945	0.0963984	-0.0963984	SLC12A7	solute carrier family 12 member 7
40.32	0.945574	0.774	0.0243044	0.111259	0.126264	-0.126264	SOCS3	suppressor of cytokine signaling 3
40.33	0.367922	0.0472	0.434244	1.32606	0.469801	-0.469801	ARHGEF15	Rho guanine nucleotide exchange factor 15
40.34	0.264692	0.0221	0.577259	1.65561	-0.365153	0.365153	SPR	sepiapterin reductase (7,8-dihydrobiopterin:NADP+ oxidoreductase)
40.36	0.959637	0.815	0.017893	0.0888424	0.0571372	-0.0571372	LATS1	large tumor suppressor kinase 1
40.37	0.961121	0.825	0.0172217	0.0835461	0.0387058	-0.0387058	ZNF22	zinc finger protein 22
40.38	0.52684	0.114	0.278321	0.943095	-0.2622	0.2622	NEMP1	nuclear envelope integral membrane protein 1
40.39	0.910357	0.663	0.0407883	0.178486	-0.0623645	0.0623645	APBA3	amyloid beta precursor protein binding family A member 3
40.4	0.872981	0.565	0.0589953	0.247952	0.111379	-0.111379	MUT	methylmalonyl-CoA mutase
40.42	0.681805	0.245	0.16634	0.610834	-0.325982	0.325982	ABL1	ABL proto-oncogene 1, non-receptor tyrosine kinase
40.43	0.237973	0.0176	0.623473	1.75449	-0.76212	0.76212	MAGED1	MAGE family member D1
40.45	0.859223	0.529	0.0658941	0.276544	0.102829	-0.102829	WBP11	WW domain binding protein 11
40.46	0.452527	0.0804	0.344355	1.09474	0.345162	-0.345162	TMOD1	tropomodulin 1
40.48	0.82866	0.466	0.0816238	0.331614	-0.173349	0.173349	SPRR3	small proline rich protein 3
40.6	0.884605	0.595	0.0532507	0.225483	-0.123298	0.123298	DMD	dystrophin
40.7	0.546072	0.126	0.26275	0.899629	0.220365	-0.220365	TSSC4	tumor suppressing subtransferable candidate 4
40.8	0.827781	0.464	0.0820845	0.333482	-0.116407	0.116407	TLN2	talin 2
40.9	0.59545	0.158	0.225155	0.801343	-0.19542	0.19542	BICD2	BICD cargo adaptor 2
41.1	0.997043	0.99	0.00128598	0.00436481	0.0018025	-0.0018025	KIAA1429	KIAA1429
41.11	0.775705	0.377	0.110304	0.423659	0.22083	-0.22083	ARID4B	AT-rich interaction domain 4B
41.12	0.975106	0.883	0.0109483	0.0540393	-0.0221985	0.0221985	C15orf39	chromosome 15 open reading frame 39
41.13	0.774712	0.375	0.11086	0.425969	0.213827	-0.213827	RNF213	ring finger protein 213
41.14	0.256956	0.0206	0.590141	1.68613	0.356717	-0.356717	SMURF1	SMAD specific E3 ubiquitin protein ligase 1
41.15	0.797646	0.409	0.0981899	0.388277	-0.205679	0.205679	KLHL8	kelch like family member 8
41.16	0.907497	0.652	0.0421548	0.185752	0.0942055	-0.0942055	NRP2	neuropilin 2
41.17	0.857311	0.524	0.0668618	0.280669	0.127355	-0.127355	NTPCR	nucleoside-triphosphatase, cancer-related
41.19	0.642712	0.2	0.191984	0.69897	0.247164	-0.247164	CORO1C	coronin 1C
41.2	0.51387	0.107	0.289147	0.970616	-0.413769	0.413769	XAGE2	X antigen family member 2
41.21	0.669501	0.227	0.174248	0.643974	0.324622	-0.324622	COG1	component of oligomeric golgi complex 1
41.22	0.0808064	0.00229	1.09255	2.64016	-0.50177	0.50177	TPST1	tyrosylprotein sulfotransferase 1
41.24	0.942658	0.756	0.0256461	0.121478	-0.0611081	0.0611081	TMEM183A	transmembrane protein 183A
41.26	0.706951	0.278	0.150611	0.555955	0.160753	-0.160753	C19orf43	chromosome 19 open reading frame 43
41.27	0.791015	0.399	0.101815	0.399027	-0.219791	0.219791	KLHL14	kelch like family member 14
41.28	0.4812	0.0928	0.317674	1.03245	0.342937	-0.342937	DHRS3	dehydrogenase/reductase 3
41.29	0.670251	0.228	0.173762	0.642065	-0.318797	0.318797	TNFAIP8L2	TNF alpha induced protein 8 like 2
41.3	0.303563	0.0295	0.517751	1.53018	0.515769	-0.515769	ULK4	unc-51 like kinase 4
41.3	0.405057	0.0584	0.392484	1.23359	0.318055	-0.318055	HEATR5B	HEAT repeat containing 5B
41.32	0.871065	0.56	0.0599492	0.251812	0.157053	-0.157053	MED13	mediator complex subunit 13
41.33	0.96741	0.855	0.0143896	0.0680339	0.0347388	-0.0347388	ZNF319	zinc finger protein 319
41.34	0.76457	0.356	0.116583	0.44855	-0.154502	0.154502	RARRES3	retinoic acid receptor responder 3
41.36	0.601911	0.162	0.220467	0.790485	-0.321308	0.321308	STAM2	signal transducing adaptor molecule 2
41.38	0.759614	0.349	0.119407	0.457175	-0.185134	0.185134	COQ5	coenzyme Q5, methyltransferase
41.4	0.658619	0.213	0.181365	0.67162	-0.343926	0.343926	TNFAIP8	TNF alpha induced protein 8
41.41	0.865024	0.542	0.0629718	0.266001	0.155709	-0.155709	CNKSR3	CNKSR family member 3
41.42	0.652487	0.208	0.185428	0.681937	-0.261976	0.261976	WDR11	WD repeat domain 11
41.43	0.955622	0.793	0.0197139	0.100727	0.0448609	-0.0448609	HIVEP3	human immunodeficiency virus type I enhancer binding protein 3
41.44	0.615542	0.172	0.210743	0.764472	0.225319	-0.225319	COQ10A	coenzyme Q10A
41.45	0.985621	0.943	0.00628996	0.0254883	-0.0129775	0.0129775	FAM135A	family with sequence similarity 135 member A
41.46	0.850079	0.51	0.0705406	0.29243	0.181607	-0.181607	CNKSR1	connector enhancer of kinase suppressor of Ras 1
41.47	0.984756	0.936	0.0066715	0.0287242	0.0187781	-0.0187781	NFU1	NFU1 iron-sulfur cluster scaffold
41.48	0.772564	0.368	0.112066	0.434152	0.360934	-0.360934	NSUN2	NOP2/Sun RNA methyltransferase family member 2
41.5	0.923689	0.698	0.0344742	0.156145	0.0796185	-0.0796185	MBIP	MAP3K12 binding inhibitory protein 1
41.6	0.882615	0.586	0.0542288	0.232102	0.126422	-0.126422	ADAMTS7	ADAM metallopeptidase with thrombospondin type 1 motif 7
41.7	0.180681	0.00996	0.743088	2.00174	-0.506024	0.506024	DONSON	downstream neighbor of SON
41.8	0.219121	0.0147	0.659317	1.83268	0.694297	-0.694297	SHE	Src homology 2 domain containing E
41.9	0.841121	0.49	0.0751417	0.309804	0.209664	-0.209664	ZMYM6	zinc finger MYM-type containing 6
42.1	0.977751	0.894	0.00977191	0.0486625	0.0372751	-0.0372751	CFAP97	cilia and flagella associated protein 97
42.11	0.0120758	0.000118	1.91808	3.92812	1.10255	-1.10255	CLDN5	claudin 5
42.12	0.231607	0.0166	0.635248	1.77989	-0.525845	0.525845	EPHB2	EPH receptor B2
42.14	0.944833	0.771	0.0246449	0.112946	-0.0579962	0.0579962	DOK1	docking protein 1
42.15	0.372615	0.0486	0.42874	1.31336	-0.273851	0.273851	2015-09-01	15 kDa selenoprotein
42.16	0.812361	0.436	0.0902512	0.360514	-0.128744	0.128744	INTS1	integrator complex subunit 1
42.17	0.678821	0.239	0.168245	0.621602	-1.40245	1.40245	DDX3Y	DEAD-box helicase 3, Y-linked
42.18	0.938204	0.742	0.0277027	0.129596	-0.0477705	0.0477705	SLC30A4	solute carrier family 30 member 4
42.19	0.477592	0.0908	0.320943	1.04191	-0.399969	0.399969	TNFRSF10D	TNF receptor superfamily member 10d
42.2	0.984756	0.932	0.0066715	0.0305841	0.0136227	-0.0136227	PLD2	phospholipase D2
42.22	0.897347	0.622	0.0470393	0.20621	-0.130559	0.130559	MINK1	misshapen like kinase 1
42.23	0.962244	0.829	0.0167149	0.0814455	0.0393724	-0.0393724	UTY	ubiquitously transcribed tetratricopeptide repeat containing, Y-linked
42.24	0.31603	0.0331	0.500272	1.48017	-0.478378	0.478378	OIP5	Opa interacting protein 5
42.25	0.642712	0.2	0.191984	0.69897	0.346101	-0.346101	FSCN2	fascin actin-bundling protein 2, retinal
42.26	0.716966	0.293	0.144501	0.533132	0.434843	-0.434843	SLC22A18AS	solute carrier family 22 member 18 antisense
42.28	0.721128	0.298	0.141988	0.525784	-0.227222	0.227222	CHP2	calcineurin like EF-hand protein 2
42.29	0.953042	0.787	0.0208879	0.104025	-0.0573297	0.0573297	RRN3	RRN3 homolog, RNA polymerase I transcription factor
42.3	0.681805	0.243	0.16634	0.614394	-0.294197	0.294197	HIP1	huntingtin interacting protein 1
42.3	0.938641	0.744	0.0275003	0.128427	-0.0604223	0.0604223	LILRA1	leukocyte immunoglobulin like receptor A1
42.31	0.905594	0.646	0.0430664	0.189767	0.0924194	-0.0924194	VAV1	vav guanine nucleotide exchange factor 1
42.32	0.841078	0.49	0.0751636	0.309804	-0.149068	0.149068	CLPTM1	CLPTM1, transmembrane protein
42.33	0.932704	0.718	0.0302561	0.143876	-0.086972	0.086972	MEG3	maternally expressed 3 (non-protein coding)
42.34	0.9181	0.682	0.0371101	0.166216	-0.0853314	0.0853314	CPVL	carboxypeptidase, vitellogenic like
42.35	0.992173	0.968	0.00341268	0.0141246	0.0111504	-0.0111504	PTPN22	protein tyrosine phosphatase, non-receptor type 22
42.36	0.850174	0.51	0.0704921	0.29243	-0.207717	0.207717	TAF2	TATA-box binding protein associated factor 2
42.37	0.743021	0.324	0.128999	0.489455	-0.181145	0.181145	STK11	serine/threonine kinase 11
42.38	0.404893	0.0582	0.39266	1.23508	0.447758	-0.447758	COX7A1	cytochrome c oxidase subunit 7A1
42.39	0.907746	0.654	0.0420357	0.184422	-0.0907353	0.0907353	NCALD	neurocalcin delta
42.4	0.797224	0.408	0.0984199	0.38934	0.311771	-0.311771	SF3A2	splicing factor 3a subunit 2
42.4	0.977069	0.892	0.0100748	0.0496351	0.0280573	-0.0280573	PREX1	phosphatidylinositol-3,4,5-trisphosphate dependent Rac exchange factor 1
42.41	0.879615	0.579	0.0557075	0.237321	0.0816862	-0.0816862	TERF2	telomeric repeat binding factor 2
42.42	0.607136	0.165	0.216714	0.782516	-0.235589	0.235589	GEMIN2	gem nuclear organelle associated protein 2
42.44	0.945473	0.773	0.0243508	0.111821	-0.0506351	0.0506351	GFRA1	GDNF family receptor alpha 1
42.45	0.691128	0.256	0.160442	0.59176	-0.260386	0.260386	KCTD12	potassium channel tetramerization domain containing 12
42.47	0.644349	0.202	0.190879	0.694649	-0.281678	0.281678	JAG1	jagged 1
42.48	0.569676	0.14	0.244372	0.853872	-0.982432	0.982432	PROM1	prominin 1
42.5	0.884346	0.593	0.053378	0.226945	0.0886255	-0.0886255	GSK3A	glycogen synthase kinase 3 alpha
42.6	0.752021	0.339	0.12377	0.4698	-0.322165	0.322165	AIM2	absent in melanoma 2
42.7	0.884311	0.593	0.0533951	0.226945	-0.156336	0.156336	ZIC3	Zic family member 3
42.8	0.778405	0.38	0.108794	0.420216	-0.128151	0.128151	HMCES	5-hydroxymethylcytosine (hmC) binding, ES cell-specific
42.9	0.570069	0.141	0.244072	0.850781	0.401111	-0.401111	SH2D2A	SH2 domain containing 2A
43.1	0.931014	0.715	0.0310437	0.145694	-0.081996	0.081996	GJB3	gap junction protein beta 3
43.1	0.981271	0.917	0.00821081	0.0376307	0.0189177	-0.0189177	SNCB	synuclein beta
43.12	0.522581	0.111	0.281847	0.954677	-0.287776	0.287776	EPOR	erythropoietin receptor
43.13	0.942949	0.764	0.0255119	0.116907	0.0531093	-0.0531093	PAX6	paired box 6
43.16	0.980298	0.908	0.00864197	0.0419142	-0.0205795	0.0205795	DPH2	DPH2 homolog
43.17	0.0165105	0.000197	1.78224	3.70553	-1.19678	1.19678	CRLF1	cytokine receptor like factor 1
43.19	0.536965	0.12	0.270054	0.920819	0.37675	-0.37675	ARF6	ADP ribosylation factor 6
43.21	0.909499	0.661	0.0411976	0.179799	-0.0836251	0.0836251	PARG	poly(ADP-ribose) glycohydrolase
43.22	0.942949	0.762	0.0255119	0.118045	0.128944	-0.128944	CSE1L	chromosome segregation 1 like
43.23	0.885781	0.597	0.0526738	0.224026	0.129571	-0.129571	DNASE2	deoxyribonuclease 2, lysosomal
43.24	0.870005	0.557	0.0604785	0.254145	-0.115426	0.115426	ARSA	arylsulfatase A
43.25	0.564192	0.136	0.248573	0.866461	0.355475	-0.355475	CRHBP	corticotropin releasing hormone binding protein
43.27	0.569676	0.14	0.244372	0.853872	-0.264972	0.264972	KCNK5	potassium two pore domain channel subfamily K member 5
43.28	0.910357	0.665	0.0407883	0.177178	-0.0628179	0.0628179	C14orf2	chromosome 14 open reading frame 2
43.29	0.87753	0.574	0.0567381	0.241088	-0.138342	0.138342	RGS20	regulator of G-protein signaling 20
43.3	0.16783	0.0086	0.77513	2.0655	0.520587	-0.520587	AGTR1	angiotensin II receptor type 1
43.3	0.678432	0.237	0.168494	0.625252	-0.243496	0.243496	CSNK1G3	casein kinase 1 gamma 3
43.31	0.865834	0.548	0.0625652	0.261219	0.128239	-0.128239	MGAT5	mannosyl (alpha-1,6-)-glycoprotein beta-1,6-N-acetyl-glucosaminyltransferase
43.33	0.867504	0.552	0.0617284	0.258061	0.113789	-0.113789	SOCS2	suppressor of cytokine signaling 2
43.34	0.518036	0.108	0.28564	0.966576	-0.409674	0.409674	TSPAN2	tetraspanin 2
43.35	0.751197	0.337	0.124246	0.47237	0.187922	-0.187922	STBD1	starch binding domain 1
43.36	0.594634	0.157	0.22575	0.8041	0.30028	-0.30028	CD247	CD247 molecule
43.37	0.934126	0.724	0.0295948	0.140261	-0.0730259	0.0730259	MSX2	msh homeobox 2
43.39	0.354758	0.0425	0.450068	1.37161	0.378104	-0.378104	BAIAP3	BAI1 associated protein 3
43.4	0.916149	0.678	0.0380339	0.16877	0.0934855	-0.0934855	MYOZ3	myozenin 3
43.4	0.94281	0.757	0.025576	0.120904	0.128491	-0.128491	TEKT2	tektin 2
43.41	0.722445	0.3	0.141195	0.522879	0.386373	-0.386373	TNFSF14	tumor necrosis factor superfamily member 14
43.42	0.697693	0.264	0.156336	0.578396	-0.332477	0.332477	ANK2	ankyrin 2, neuronal
43.43	0.789088	0.397	0.102875	0.401209	0.227389	-0.227389	RBP1	retinol binding protein 1
43.45	0.941931	0.754	0.025981	0.122629	0.0745936	-0.0745936	AKAP6	A-kinase anchoring protein 6
43.46	0.959637	0.815	0.017893	0.0888424	-0.0429252	0.0429252	2003-03-01	membrane associated ring-CH-type finger 3
43.47	0.865834	0.548	0.0625652	0.261219	0.122943	-0.122943	PLA2G6	phospholipase A2 group VI
43.48	0.215347	0.014	0.66686	1.85387	0.652158	-0.652158	EDA	ectodysplasin A
43.5	0.966452	0.844	0.0148195	0.0736576	0.0625558	-0.0625558	IGFBP5	insulin like growth factor binding protein 5
43.6	0.971985	0.871	0.0123405	0.0599818	-0.0367518	0.0367518	EPHX1	epoxide hydrolase 1
43.7	0.933577	0.722	0.0298497	0.141463	-0.0619793	0.0619793	GCKR	glucokinase (hexokinase 4) regulator
43.9	0.539527	0.121	0.267987	0.917215	-0.213055	0.213055	YY1	YY1 transcription factor
44.1	0.117051	0.00446	0.931625	2.35067	0.93038	-0.93038	TMEM74B	transmembrane protein 74B
44.1	0.364734	0.0456	0.438024	1.34104	0.704596	-0.704596	CHIC2	cysteine rich hydrophobic domain 2
44.11	0.692944	0.258	0.159302	0.58838	0.243338	-0.243338	DDX25	DEAD-box helicase 25
44.12	0.270946	0.0231	0.567117	1.63639	0.469539	-0.469539	CARHSP1	calcium regulated heat stable protein 1
44.13	0.971153	0.865	0.0127123	0.0629839	-0.0495892	0.0495892	C6orf89	chromosome 6 open reading frame 89
44.14	0.475263	0.0887	0.323066	1.05208	-0.324779	0.324779	C8orf44	chromosome 8 open reading frame 44
44.16	0.985137	0.941	0.00650341	0.0264104	0.0165669	-0.0165669	CASP8AP2	caspase 8 associated protein 2
44.17	0.957126	0.808	0.0190307	0.0925886	0.0718619	-0.0718619	SNX10	sorting nexin 10
44.18	0.094984	0.00312	1.02235	2.50585	0.672726	-0.672726	HSPB8	heat shock protein family B (small) member 8
44.19	0.844695	0.5	0.0733003	0.30103	0.192695	-0.192695	RNF121	ring finger protein 121
44.2	0.739801	0.319	0.130885	0.496209	0.249764	-0.249764	DDX28	DEAD-box helicase 28
44.21	0.699151	0.268	0.155429	0.571865	0.336901	-0.336901	IRAK3	interleukin 1 receptor associated kinase 3
44.22	0.602411	0.162	0.220107	0.790485	0.213292	-0.213292	FBXO5	F-box protein 5
44.23	0.568777	0.139	0.245058	0.856985	0.300106	-0.300106	STRN4	striatin 4
44.24	0.918792	0.684	0.0367828	0.164944	-0.0943127	0.0943127	RNF11	ring finger protein 11
44.25	0.995349	0.982	0.0020247	0.00788851	-0.0028732	0.0028732	EIF3J	eukaryotic translation initiation factor 3 subunit J
44.26	0.155564	0.00757	0.808091	2.1209	-0.617937	0.617937	WDR5B	WD repeat domain 5B
44.27	0.817985	0.447	0.0872544	0.349692	-0.122152	0.122152	CSNK2A1	casein kinase 2 alpha 1
44.28	0.622836	0.18	0.205626	0.744727	0.589075	-0.589075	TKTL1	transketolase like 1
44.29	0.839695	0.487	0.0758785	0.312471	0.244326	-0.244326	RABL2B	RAB, member of RAS oncogene family-like 2B
44.3	0.897519	0.623	0.0469565	0.205512	0.0879233	-0.0879233	STAU2	staufen double-stranded RNA binding protein 2
44.3	0.90411	0.641	0.0437786	0.193142	0.0989337	-0.0989337	NUP50	nucleoporin 50
44.32	0.357141	0.0432	0.447161	1.36452	0.669542	-0.669542	ARHGAP18	Rho GTPase activating protein 18
44.33	0.967108	0.854	0.014525	0.0685421	-0.0431032	0.0431032	C10orf12	chromosome 10 open reading frame 12
44.34	0.935376	0.728	0.0290138	0.137869	-0.0806388	0.0806388	PITPNC1	phosphatidylinositol transfer protein, cytoplasmic 1
44.35	0.681805	0.244	0.16634	0.61261	-0.237473	0.237473	NRG2	neuregulin 2
44.36	0.0146175	0.000165	1.83513	3.78252	0.848411	-0.848411	TSPAN13	tetraspanin 13
44.37	0.464903	0.0848	0.332638	1.0716	-0.447186	0.447186	TMEM144	transmembrane protein 144
44.38	0.607136	0.165	0.216714	0.782516	0.224716	-0.224716	CTNNBL1	catenin beta like 1
44.39	0.938894	0.746	0.0273834	0.127261	-0.0535891	0.0535891	ZNF337	zinc finger protein 337
44.4	0.758968	0.346	0.119776	0.460924	-0.218423	0.218423	SPON2	spondin 2
44.4	0.971985	0.871	0.0123405	0.0599818	0.0727263	-0.0727263	STAP1	signal transducing adaptor family member 1
44.41	0.638355	0.194	0.194938	0.712198	0.229172	-0.229172	AAMDC	adipogenesis associated Mth938 domain containing
44.42	0.40508	0.0584	0.392459	1.23359	0.477207	-0.477207	DKKL1	dickkopf like acrosomal protein 1
44.43	0.531455	0.117	0.274534	0.931814	-0.278578	0.278578	RNF20	ring finger protein 20
44.44	0.937108	0.738	0.0282102	0.131944	-0.161267	0.161267	PACRG	PARK2 coregulated
44.45	0.933848	0.723	0.0297237	0.140862	0.0755163	-0.0755163	THAP12	THAP domain containing 12
44.46	0.917066	0.679	0.0375994	0.16813	-0.0977822	0.0977822	TIMM10	translocase of inner mitochondrial membrane 10 homolog (yeast)
44.47	0.691998	0.257	0.159895	0.590067	0.290726	-0.290726	CCDC59	coiled-coil domain containing 59
44.5	0.832311	0.472	0.0797143	0.326058	-0.163365	0.163365	HTRA2	HtrA serine peptidase 2
44.6	0.560058	0.134	0.251767	0.872895	-0.264755	0.264755	GTPBP8	GTP binding protein 8 (putative)
44.7	0.704216	0.273	0.152294	0.563837	-0.309384	0.309384	TOM1L1	target of myb1 like 1 membrane trafficking protein
44.8	0.891037	0.608	0.0501042	0.216096	-0.090767	0.090767	C5orf22	chromosome 5 open reading frame 22
44.9	0.903711	0.64	0.0439703	0.19382	-0.068303	0.068303	PGAP2	post-GPI attachment to proteins 2
45.1	0.260146	0.0213	0.584784	1.67162	-0.428128	0.428128	MTFR1	mitochondrial fission regulator 1
45.1	0.74968	0.334	0.125124	0.476254	0.206273	-0.206273	LINC00687	long intergenic non-protein coding RNA 687
45.11	0.625472	0.181	0.203792	0.742321	0.390042	-0.390042	KIZ	kizuna centrosomal protein
45.12	0.621624	0.179	0.206472	0.747147	-0.247182	0.247182	GLE1	GLE1, RNA export mediator
45.13	0.371797	0.0483	0.429694	1.31605	-0.602182	0.602182	CBR3	carbonyl reductase 3
45.14	0.0017589	5.87e-06	2.75476	5.23136	-1.7377	1.7377	POSTN	periostin
45.17	0.95703	0.806	0.0190743	0.093665	0.0681047	-0.0681047	LOC158863	uncharacterized LOC158863
45.18	0.477714	0.0909	0.320832	1.04144	-0.427217	0.427217	EMILIN2	elastin microfibril interfacer 2
45.19	0.424176	0.0661	0.372453	1.1798	0.722569	-0.722569	ACSL1	acyl-CoA synthetase long-chain family member 1
45.2	0.701111	0.27	0.154213	0.568636	0.280106	-0.280106	EMC2	ER membrane protein complex subunit 2
45.2	0.901945	0.636	0.0448202	0.196543	-0.102029	0.102029	BST1	bone marrow stromal cell antigen 1
45.21	0.960843	0.823	0.0173477	0.0846002	0.0532744	-0.0532744	ADCY7	adenylate cyclase 7
45.22	0.857624	0.526	0.066703	0.279014	-0.209128	0.209128	DNAH3	dynein axonemal heavy chain 3
45.23	0.138714	0.00596	0.85788	2.22475	-0.995631	0.995631	ACE2	angiotensin I converting enzyme 2
45.24	0.603878	0.163	0.219051	0.787812	-0.236552	0.236552	TAF3	TATA-box binding protein associated factor 3
45.25	0.141088	0.00641	0.850511	2.19314	0.691373	-0.691373	PRKCD	protein kinase C delta
45.26	0.979271	0.899	0.00909733	0.0462403	0.0247358	-0.0247358	NUP214	nucleoporin 214
45.27	0.296096	0.028	0.528567	1.55284	0.508679	-0.508679	TMEM41B	transmembrane protein 41B
45.28	0.979271	0.901	0.00909733	0.0452752	-0.0328386	0.0328386	OPLAH	5-oxoprolinase (ATP-hydrolysing)
45.29	0.762365	0.352	0.117837	0.453457	-0.155132	0.155132	GDAP1	ganglioside induced differentiation associated protein 1
45.3	0.54867	0.127	0.260689	0.896196	0.452002	-0.452002	SOX3	SRY-box 3
45.3	0.697999	0.265	0.156145	0.576754	-0.203866	0.203866	GRM5	glutamate metabotropic receptor 5
45.31	0.975106	0.885	0.0109483	0.0530567	-0.0296417	0.0296417	OGDH	oxoglutarate dehydrogenase
45.32	0.247453	0.0188	0.606506	1.72584	-0.461503	0.461503	ATP5A1	ATP synthase, H+ transporting, mitochondrial F1 complex, alpha subunit 1, cardiac muscle
45.33	0.766394	0.357	0.115548	0.447332	-0.230246	0.230246	SF1	splicing factor 1
45.34	0.254489	0.0198	0.594331	1.70333	-0.532967	0.532967	COL12A1	collagen type XII alpha 1 chain
45.35	0.932772	0.72	0.0302245	0.142668	-0.106867	0.106867	ADAM33	ADAM metallopeptidase domain 33
45.36	0.805342	0.426	0.0940195	0.37059	-0.181833	0.181833	CPTP	ceramide-1-phosphate transfer protein
45.37	0.675728	0.234	0.170228	0.630784	0.396319	-0.396319	HCAR3	hydroxycarboxylic acid receptor 3
45.38	0.815851	0.442	0.088389	0.354578	-0.289031	0.289031	CREM	cAMP responsive element modulator
45.39	0.652487	0.208	0.185428	0.681937	0.193049	-0.193049	MOBP	myelin-associated oligodendrocyte basic protein
45.4	0.751674	0.338	0.12397	0.471083	0.16955	-0.16955	CHKB	choline kinase beta
45.4	0.986083	0.945	0.0060864	0.0245682	-0.0165351	0.0165351	RAP1B	RAP1B, member of RAS oncogene family
45.41	0.0355162	0.000609	1.44957	3.21538	-0.922191	0.922191	PLXNA4	plexin A4
45.42	0.732005	0.308	0.135486	0.511449	0.291226	-0.291226	DNAH17	dynein axonemal heavy chain 17
45.43	0.825824	0.458	0.0831124	0.339135	-0.127565	0.127565	BZW1	basic leucine zipper and W2 domains 1
45.44	0.805342	0.427	0.0940195	0.369572	-0.21643	0.21643	RAD23B	RAD23 homolog B, nucleotide excision repair protein
45.45	0.65495	0.211	0.183792	0.675718	-0.262266	0.262266	TRIP12	thyroid hormone receptor interactor 12
45.46	0.870652	0.559	0.0601552	0.252588	0.124093	-0.124093	LINC01314	long intergenic non-protein coding RNA 1314
45.47	0.879038	0.578	0.0559924	0.238072	-0.145611	0.145611	PHF19	PHD finger protein 19
45.48	0.901575	0.636	0.0449979	0.196543	-0.179071	0.179071	LYSMD1	LysM domain containing 1
45.5	0.937108	0.737	0.0282102	0.132533	0.0584297	-0.0584297	AGPAT3	1-acylglycerol-3-phosphate O-acyltransferase 3
45.6	0.757328	0.345	0.120716	0.462181	0.343427	-0.343427	AKT3	AKT serine/threonine kinase 3
45.7	0.970943	0.864	0.0128064	0.0634863	0.0268851	-0.0268851	LARP1B	La ribonucleoprotein domain family member 1B
45.8	0.933046	0.721	0.0300969	0.142065	-0.0467589	0.0467589	UBE3C	ubiquitin protein ligase E3C
45.9	0.573168	0.143	0.241718	0.844664	-0.208361	0.208361	LRRC14	leucine rich repeat containing 14
46.1	0.170204	0.00888	0.76903	2.05159	-0.499803	0.499803	ELAC2	elaC ribonuclease Z 2
46.1	0.351375	0.0416	0.454229	1.38091	0.648756	-0.648756	TIPARP	TCDD inducible poly(ADP-ribose) polymerase
46.12	0.956807	0.804	0.0191758	0.094744	-0.0427806	0.0427806	WDPCP	WD repeat containing planar cell polarity effector
46.13	0.544721	0.125	0.263826	0.90309	-0.339141	0.339141	ARID5B	AT-rich interaction domain 5B
46.14	0.967093	0.853	0.014532	0.069051	-0.0308181	0.0308181	GNA13	G protein subunit alpha 13
46.15	0.443603	0.0756	0.353005	1.12148	0.325099	-0.325099	2004-09-01	septin 4
46.16	0.407877	0.0597	0.389471	1.22403	-0.58114	0.58114	CEP55	centrosomal protein 55
46.18	0.812361	0.435	0.0902512	0.361511	0.204807	-0.204807	RHOT1	ras homolog family member T1
46.19	0.0684127	0.0016	1.16486	2.79588	0.903172	-0.903172	STARD13	StAR related lipid transfer domain containing 13
46.2	0.994945	0.98	0.00220114	0.00877392	0.0046625	-0.0046625	PAPPA2	pappalysin 2
46.2	0.999331	0.998	0.00029051	0.000869459	0.0006306	-0.0006306	CSGALNACT1	chondroitin sulfate N-acetylgalactosaminyltransferase 1
46.21	0.988482	0.954	0.00503128	0.0204516	-0.0334612	0.0334612	VSIG4	V-set and immunoglobulin domain containing 4
46.25	0.531455	0.118	0.274534	0.928118	0.319225	-0.319225	NECAP1	NECAP endocytosis associated 1
46.26	0.907404	0.65	0.0421995	0.187087	0.0738946	-0.0738946	CHMP2B	charged multivesicular body protein 2B
46.27	0.443157	0.0748	0.353442	1.1261	0.358696	-0.358696	SH3BGRL2	SH3 domain binding glutamate rich protein like 2
46.28	0.0006107	8.48e-07	3.21417	6.0716	-1.48822	1.48822	LGI2	leucine rich repeat LGI family member 2
46.3	0.274192	0.0236	0.561945	1.62709	0.542616	-0.542616	NGDN	neuroguidin
46.3	0.634884	0.187	0.197306	0.728158	-0.293395	0.293395	KLHDC8B	kelch domain containing 8B
46.31	0.275913	0.024	0.559228	1.61979	-0.598675	0.598675	ATXN10	ataxin 10
46.32	0.306167	0.0305	0.514042	1.5157	-0.395045	0.395045	STRBP	spermatid perinuclear RNA binding protein
46.33	0.681805	0.244	0.16634	0.61261	0.343921	-0.343921	TMEM47	transmembrane protein 47
46.34	0.959387	0.814	0.0180062	0.0893756	-0.0334264	0.0334264	ETNK2	ethanolamine kinase 2
46.39	0.281452	0.0249	0.550596	1.6038	-0.487169	0.487169	MAN1C1	mannosidase alpha class 1C member 1
46.4	0.270946	0.0231	0.567117	1.63639	-0.397966	0.397966	IPO11	importin 11
46.4	0.895444	0.619	0.0479617	0.208309	0.0929674	-0.0929674	HAUS2	HAUS augmin like complex subunit 2
46.42	0.983726	0.928	0.00712567	0.032452	-0.0143971	0.0143971	ENTPD6	ectonucleoside triphosphate diphosphohydrolase 6 (putative)
46.43	0.956807	0.804	0.0191758	0.094744	-0.0399084	0.0399084	UNC50	unc-50 inner nuclear membrane RNA binding protein
46.44	0.92076	0.689	0.0358537	0.161781	0.0884894	-0.0884894	MICALL1	MICAL like 1
46.45	0.9454	0.773	0.0243846	0.111821	0.0875052	-0.0875052	PHIP	pleckstrin homology domain interacting protein
46.46	0.225155	0.0154	0.647519	1.81248	-0.621018	0.621018	SNX5	sorting nexin 5
46.48	0.714955	0.289	0.145722	0.539102	0.287617	-0.287617	UNC5B	unc-5 netrin receptor B
46.6	0.876824	0.572	0.0570876	0.242604	-0.102865	0.102865	ARRDC1	arrestin domain containing 1
46.7	0.540597	0.122	0.267126	0.91364	0.318658	-0.318658	DESI2	desumoylating isopeptidase 2
46.8	0.64913	0.206	0.187669	0.686133	-0.66892	0.66892	KRT23	keratin 23
46.9	0.647591	0.204	0.188699	0.69037	0.19251	-0.19251	SLC9A8	solute carrier family 9 member A8
47.1	0.739801	0.318	0.130885	0.497573	0.253935	-0.253935	2006-03-01	membrane associated ring-CH-type finger 6
47.11	0.98667	0.948	0.00582808	0.0231917	-0.0127401	0.0127401	KIAA1644	KIAA1644
47.12	0.973716	0.876	0.0115678	0.0574959	-0.028517	0.028517	EID2	EP300 interacting inhibitor of differentiation 2
47.13	0.709468	0.281	0.149067	0.551294	-0.19639	0.19639	SLC51A	solute carrier family 51 alpha subunit
47.14	0.904945	0.645	0.0433776	0.19044	-0.100656	0.100656	VPS13B	vacuolar protein sorting 13 homolog B
47.15	0.16783	0.0086	0.77513	2.0655	0.525335	-0.525335	PPP1R26	protein phosphatase 1 regulatory subunit 26
47.16	0.194352	0.0114	0.71141	1.9431	0.877798	-0.877798	CGNL1	cingulin like 1
47.2	0.942949	0.763	0.0255119	0.117475	-0.0668018	0.0668018	MGRN1	mahogunin ring finger 1
47.2	0.979271	0.9	0.00909733	0.0457575	-0.0383928	0.0383928	TRIL	TLR4 interactor with leucine rich repeats
47.21	0.968747	0.86	0.0137895	0.0655015	-0.0629914	0.0629914	CLUH	clustered mitochondria homolog
47.22	0.543656	0.124	0.264675	0.906578	0.444622	-0.444622	H2AFV	H2A histone family member V
47.23	0.23016	0.0163	0.637971	1.78781	0.679578	-0.679578	BNIP2	BCL2 interacting protein 2
47.24	0.694474	0.261	0.158344	0.583359	0.226261	-0.226261	MAFG	MAF bZIP transcription factor G
47.25	0.906716	0.648	0.0425289	0.188425	0.127365	-0.127365	KIAA1468	KIAA1468
47.26	0.907746	0.653	0.0420357	0.185087	0.0724376	-0.0724376	ARAP2	ArfGAP with RhoGAP domain, ankyrin repeat and PH domain 2
47.27	0.603569	0.162	0.219273	0.790485	0.278063	-0.278063	L3MBTL1	l(3)mbt-like 1 (Drosophila)
47.28	0.42859	0.0687	0.367958	1.16304	0.35772	-0.35772	TJAP1	tight junction associated protein 1
47.29	0.88875	0.604	0.0512205	0.218963	0.132374	-0.132374	FLT1	fms related tyrosine kinase 1
47.3	0.836714	0.479	0.077423	0.319664	-0.179742	0.179742	TSPYL4	TSPY like 4
47.3	0.867671	0.554	0.0616448	0.25649	0.101123	-0.101123	VPS53	VPS53, GARP complex subunit
47.32	0.496408	0.0987	0.304161	1.00568	0.257988	-0.257988	2006-03-01	membrane associated ring-CH-type finger 6
47.33	0.332203	0.0372	0.478596	1.42946	-0.393378	0.393378	CSTF2T	cleavage stimulation factor subunit 2, tau variant
47.34	0.751674	0.338	0.12397	0.471083	0.166975	-0.166975	AAR2	AAR2 splicing factor homolog
47.37	0.910354	0.663	0.0407897	0.178486	-0.0866173	0.0866173	CCDC17	coiled-coil domain containing 17
47.38	0.938653	0.744	0.0274948	0.128427	0.0783993	-0.0783993	APC2	APC2, WNT signaling pathway regulator
47.39	0.839198	0.484	0.0761356	0.315155	-0.1088	0.1088	PDE9A	phosphodiesterase 9A
47.4	0.738092	0.316	0.13189	0.500313	0.151215	-0.151215	PISD	phosphatidylserine decarboxylase
47.4	0.975315	0.888	0.0108551	0.051587	0.0264848	-0.0264848	DNAH1	dynein axonemal heavy chain 1
47.43	0.423218	0.0655	0.373436	1.18376	0.603519	-0.603519	ATG16L2	autophagy related 16 like 2
47.45	0.897519	0.623	0.0469565	0.205512	-0.106751	0.106751	TOMM70	translocase of outer mitochondrial membrane 70
47.47	0.552942	0.13	0.25732	0.886057	0.505413	-0.505413	RIC8B	RIC8 guanine nucleotide exchange factor B
47.48	0.661736	0.217	0.179315	0.66354	0.405125	-0.405125	ABHD6	abhydrolase domain containing 6
47.6	0.497704	0.0992	0.303029	1.00349	0.392566	-0.392566	USP13	ubiquitin specific peptidase 13 (isopeptidase T-3)
47.8	0.751088	0.337	0.124309	0.47237	0.231706	-0.231706	USP15	ubiquitin specific peptidase 15
47.9	0.635471	0.189	0.196905	0.723538	-0.315771	0.315771	RNF8	ring finger protein 8
48.1	0.68212	0.246	0.166139	0.609065	-0.243463	0.243463	SOCS1	suppressor of cytokine signaling 1
48.1	0.911069	0.667	0.0404485	0.175874	0.0851766	-0.0851766	ADGRF5	adhesion G protein-coupled receptor F5
48.11	0.476968	0.0895	0.321511	1.04818	0.258816	-0.258816	AGTPBP1	ATP/GTP binding protein 1
48.12	0.980705	0.912	0.00846152	0.0400052	-0.0175011	0.0175011	PPM1H	protein phosphatase, Mg2+/Mn2+ dependent 1H
48.13	0.909884	0.662	0.0410139	0.179142	0.116634	-0.116634	RPTOR	regulatory associated protein of MTOR complex 1
48.14	0.616577	0.173	0.210013	0.761954	0.243975	-0.243975	INO80	INO80 complex subunit
48.15	0.770313	0.366	0.113333	0.436519	0.1516	-0.1516	LAIR2	leukocyte associated immunoglobulin like receptor 2
48.16	0.227944	0.0158	0.642171	1.80134	0.89115	-0.89115	ADGRL3	adhesion G protein-coupled receptor L3
48.17	0.920046	0.688	0.0361906	0.162412	0.0906239	-0.0906239	FOXJ3	forkhead box J3
48.18	0.980681	0.911	0.00847228	0.0404816	0.0317126	-0.0317126	CCDC88A	coiled-coil domain containing 88A
48.19	0.781518	0.387	0.107061	0.412289	0.208255	-0.208255	SRGAP1	SLIT-ROBO Rho GTPase activating protein 1
48.2	0.960669	0.821	0.0174264	0.0856568	0.054264	-0.054264	KANSL1	KAT8 regulatory NSL complex subunit 1
48.21	0.959628	0.815	0.017897	0.0888424	0.0574586	-0.0574586	CORT	cortistatin
48.22	0.716736	0.292	0.144641	0.534617	0.267331	-0.267331	FCHSD2	FCH and double SH3 domains 2
48.23	0.77399	0.372	0.111264	0.429457	0.273807	-0.273807	CAMSAP2	calmodulin regulated spectrin associated protein family member 2
48.24	0.613789	0.171	0.211981	0.767004	0.296541	-0.296541	RALGAPB	Ral GTPase activating protein non-catalytic beta subunit
48.25	0.919338	0.685	0.0365247	0.164309	0.107578	-0.107578	HEATR5A	HEAT repeat containing 5A
48.26	0.987247	0.952	0.00557409	0.0213631	-0.0137234	0.0137234	BRPF3	bromodomain and PHD finger containing 3
48.27	0.94281	0.758	0.025576	0.120331	-0.0529915	0.0529915	PLPP1	phospholipid phosphatase 1
48.28	0.754337	0.342	0.122435	0.465974	-0.278987	0.278987	MTUS2	microtubule associated tumor suppressor candidate 2
48.29	0.862169	0.534	0.0644078	0.272459	-0.117171	0.117171	KIAA1107	KIAA1107
48.3	0.205624	0.0127	0.686926	1.8962	-0.714837	0.714837	NLN	neurolysin
48.3	0.989876	0.96	0.00441912	0.0177288	0.007784	-0.007784	SLC22A18	solute carrier family 22 member 18
48.31	0.0025769	1.28e-05	2.5889	4.89279	1.23322	-1.23322	CGN	cingulin
48.32	0.432831	0.0705	0.363681	1.15181	0.413542	-0.413542	LRP2BP	LRP2 binding protein
48.33	0.450527	0.0796	0.34628	1.09909	-0.312329	0.312329	TNFRSF10B	TNF receptor superfamily member 10b
48.34	0.570018	0.14	0.244112	0.853872	0.255226	-0.255226	ARAP1	ArfGAP with RhoGAP domain, ankyrin repeat and PH domain 1
48.35	0.739801	0.319	0.130885	0.496209	0.245686	-0.245686	IQSEC3	IQ motif and Sec7 domain 3
48.36	0.827473	0.462	0.0822464	0.335358	-0.253113	0.253113	AHRR	aryl-hydrocarbon receptor repressor
48.37	0.882462	0.586	0.054304	0.232102	-0.120053	0.120053	NUFIP2	NUFIP2, FMR1 interacting protein 2
48.38	0.644129	0.201	0.191027	0.696804	-0.208647	0.208647	CHD6	chromodomain helicase DNA binding protein 6
48.39	0.522794	0.111	0.281669	0.954677	-0.534381	0.534381	HS3ST1	heparan sulfate-glucosamine 3-sulfotransferase 1
48.4	0.476986	0.0904	0.321494	1.04383	-0.271102	0.271102	NUP155	nucleoporin 155
48.4	0.837938	0.48	0.0767884	0.318759	0.239146	-0.239146	SEC24D	SEC24 homolog D, COPII coat complex component
48.41	0.961754	0.827	0.0169362	0.0824945	-0.0483055	0.0483055	SMARCAD1	SWI/SNF-related, matrix-associated actin-dependent regulator of chromatin, subfamily a, containing DEAD/H box 1
48.42	0.0949085	0.00311	1.02269	2.50724	0.738923	-0.738923	NLGN4X	neuroligin 4, X-linked
48.43	0.932078	0.717	0.0305479	0.144481	-0.0630033	0.0630033	VRK1	vaccinia related kinase 1
48.44	0.970943	0.864	0.0128064	0.0634863	0.0469785	-0.0469785	KLHL42	kelch like family member 42
48.45	0.994945	0.981	0.00220114	0.00833099	-0.0043416	0.0043416	PDE6D	phosphodiesterase 6D
48.46	0.905814	0.647	0.0429608	0.189096	-0.0801364	0.0801364	KLHL18	kelch like family member 18
48.47	0.805342	0.427	0.0940195	0.369572	0.189711	-0.189711	GPR158	G protein-coupled receptor 158
48.48	0.784363	0.39	0.105483	0.408935	0.177628	-0.177628	PAK5	p21 (RAC1) activated kinase 5
48.5	0.959637	0.815	0.017893	0.0888424	0.0417765	-0.0417765	TLN1	talin 1
48.6	0.890463	0.606	0.0503842	0.217527	-0.100035	0.100035	KCNS2	potassium voltage-gated channel modifier subfamily S member 2
48.7	0.893795	0.615	0.048762	0.211125	0.152236	-0.152236	NRXN1	neurexin 1
48.8	0.718933	0.294	0.143312	0.531653	0.219643	-0.219643	PLEKHG1	pleckstrin homology and RhoGEF domain containing G1
48.9	0.343051	0.0396	0.464641	1.4023	-0.429763	0.429763	AURKA	aurora kinase A
49.1	0.372436	0.0485	0.428948	1.31426	0.608035	-0.608035	F3	coagulation factor III, tissue factor
49.11	0.015292	0.000176	1.81554	3.75449	-0.768273	0.768273	SMPDL3A	sphingomyelin phosphodiesterase acid like 3A
49.12	0.955946	0.797	0.0195666	0.0985417	0.0543425	-0.0543425	MRPL22	mitochondrial ribosomal protein L22
49.13	0.296096	0.028	0.528567	1.55284	0.571388	-0.571388	CELSR2	cadherin EGF LAG seven-pass G-type receptor 2
49.14	0.870652	0.56	0.0601552	0.251812	0.119924	-0.119924	C9orf3	chromosome 9 open reading frame 3
49.15	0.32406	0.0353	0.489374	1.45223	-0.501969	0.501969	THOC3	THO complex 3
49.16	0.681766	0.242	0.166365	0.616185	0.303935	-0.303935	STX10	syntaxin 10
49.17	0.431371	0.0699	0.365149	1.15552	0.332399	-0.332399	ASAP3	ArfGAP with SH3 domain, ankyrin repeat and PH domain 3
49.18	0.960669	0.822	0.0174264	0.0851282	-0.0579248	0.0579248	PAK1IP1	PAK1 interacting protein 1
49.19	0.940835	0.751	0.0264865	0.12436	0.0610511	-0.0610511	FAM168A	family with sequence similarity 168 member A
49.2	0.55153	0.129	0.258431	0.88941	0.666201	-0.666201	FRAS1	Fraser extracellular matrix complex subunit 1
49.2	0.879729	0.58	0.0556511	0.236572	-0.0944313	0.0944313	TOR3A	torsin family 3 member A
49.21	0.955804	0.795	0.0196312	0.0996329	0.064751	-0.064751	PRSS23	protease, serine 23
49.22	0.381643	0.0516	0.418343	1.28735	0.449447	-0.449447	LILRA4	leukocyte immunoglobulin like receptor A4
49.24	0.823894	0.454	0.0841287	0.342944	0.143304	-0.143304	INIP	INTS3 and NABP interacting protein
49.25	0.926023	0.705	0.0333784	0.151811	-0.0619888	0.0619888	UBXN4	UBX domain protein 4
49.26	0.962287	0.829	0.0166953	0.0814455	0.0481366	-0.0481366	UBR2	ubiquitin protein ligase E3 component n-recognin 2
49.27	0.635471	0.19	0.196905	0.721246	0.447805	-0.447805	CREB1	cAMP responsive element binding protein 1
49.28	0.996269	0.987	0.0016233	0.00568285	-0.002621	0.002621	PTP4A3	protein tyrosine phosphatase type IVA, member 3
49.32	0.427567	0.0681	0.368995	1.16685	0.448242	-0.448242	RHOBTB1	Rho related BTB domain containing 1
49.33	0.906716	0.649	0.0425289	0.187755	-0.0677082	0.0677082	LARS2	leucyl-tRNA synthetase 2, mitochondrial
49.34	0.798064	0.409	0.0979623	0.388277	0.253745	-0.253745	AVIL	advillin
49.35	0.827356	0.462	0.0823075	0.335358	-0.113705	0.113705	GEMIN8	gem nuclear organelle associated protein 8
49.36	0.959783	0.817	0.0178269	0.0877779	-0.0379876	0.0379876	SDF4	stromal cell derived factor 4
49.37	0.399111	0.0572	0.398906	1.2426	-0.450204	0.450204	CYP2E1	cytochrome P450 family 2 subfamily E member 1
49.38	0.864258	0.539	0.0633566	0.268411	-0.124219	0.124219	GSK3B	glycogen synthase kinase 3 beta
49.39	0.172659	0.00914	0.76281	2.03905	-0.480553	0.480553	RHOD	ras homolog family member D
49.4	0.681805	0.242	0.16634	0.616185	0.483134	-0.483134	KIF3A	kinesin family member 3A
49.4	0.887025	0.6	0.0520642	0.221849	-0.248648	0.248648	ATXN2L	ataxin 2 like
49.41	0.296527	0.0283	0.527935	1.54821	0.330139	-0.330139	UCKL1	uridine-cytidine kinase 1 like 1
49.43	0.95002	0.78	0.0222673	0.107905	-0.0591955	0.0591955	EIF2S1	eukaryotic translation initiation factor 2 subunit alpha
49.44	0.919973	0.687	0.0362247	0.163043	0.120555	-0.120555	NDUFV1	NADH:ubiquinone oxidoreductase core subunit V1
49.45	0.992173	0.968	0.00341268	0.0141246	-0.0117388	0.0117388	PACRG-AS3	PACRG antisense RNA 3
49.46	0.896653	0.62	0.0473757	0.207608	0.13311	-0.13311	KCNS3	potassium voltage-gated channel modifier subfamily S member 3
49.47	0.907404	0.651	0.0421995	0.186419	0.125596	-0.125596	HPF1	histone PARylation factor 1
49.48	0.382709	0.0522	0.417131	1.28233	0.766935	-0.766935	SPOCK2	sparc/osteonectin, cwcv and kazal-like domains proteoglycan (testican) 2
49.5	0.884691	0.595	0.0532083	0.225483	0.0844182	-0.0844182	CNNM3	cyclin and CBS domain divalent metal cation transport mediator 3
49.6	0.815233	0.441	0.0887185	0.355561	-0.159308	0.159308	C2orf42	chromosome 2 open reading frame 42
49.7	0.635471	0.19	0.196905	0.721246	0.640989	-0.640989	RAPGEF5	Rap guanine nucleotide exchange factor 5
49.8	0.544721	0.125	0.263826	0.90309	-0.337736	0.337736	TMEM104	transmembrane protein 104
50.1	0.352484	0.0421	0.45286	1.37572	-0.563976	0.563976	EPS8	epidermal growth factor receptor pathway substrate 8
50.1	0.964963	0.838	0.0154893	0.076756	0.0537606	-0.0537606	GP1BA	glycoprotein Ib platelet alpha subunit
50.11	0.817985	0.446	0.0872544	0.350665	-0.205896	0.205896	SERPIND1	serpin family D member 1
50.12	0.540996	0.123	0.266806	0.910095	-0.29151	0.29151	TSPY1	testis specific protein, Y-linked 1
50.13	0.101036	0.00344	0.995523	2.46344	1.49047	-1.49047	MME	membrane metallo-endopeptidase
50.15	0.0018605	6.83e-06	2.73037	5.16558	-1.16361	1.16361	SCG5	secretogranin V
50.16	0.215356	0.0142	0.666843	1.84771	0.465472	-0.465472	THBD	thrombomodulin
50.17	0.0111371	9.27e-05	1.95323	4.03292	0.916169	-0.916169	CSF3R	colony stimulating factor 3 receptor
50.18	0.724197	0.302	0.140143	0.519993	-0.322062	0.322062	BCHE	butyrylcholinesterase
50.19	0.843352	0.495	0.0739912	0.305395	0.146465	-0.146465	SLCO3A1	solute carrier organic anion transporter family member 3A1
50.21	0.63323	0.186	0.198438	0.730487	0.314491	-0.314491	VIPR2	vasoactive intestinal peptide receptor 2
50.22	0.743138	0.325	0.12893	0.488117	0.23997	-0.23997	IFNAR1	interferon alpha and beta receptor subunit 1
50.23	0.571621	0.142	0.242892	0.847712	-0.35191	0.35191	MCC	mutated in colorectal cancers
50.24	0.70931	0.281	0.149164	0.551294	-0.508873	0.508873	C6	complement component 6
50.25	0.884346	0.594	0.053378	0.226214	0.110199	-0.110199	TNFSF9	tumor necrosis factor superfamily member 9
50.27	0.0017589	5.73e-06	2.75476	5.24185	-3.20274	3.20274	MMP7	matrix metallopeptidase 7
50.28	0.83694	0.479	0.0773058	0.319664	0.130838	-0.130838	VDR	vitamin D (1,25- dihydroxyvitamin D3) receptor
50.29	0.0037761	2.04e-05	2.42296	4.69037	-1.38645	1.38645	FMO1	flavin containing monooxygenase 1
50.3	0.426269	0.0673	0.370316	1.17198	0.306027	-0.306027	P2RY1	purinergic receptor P2Y1
50.3	0.734999	0.311	0.133713	0.50724	0.18785	-0.18785	GSTT2	glutathione S-transferase theta 2 (gene/pseudogene)
50.31	0.801177	0.413	0.0962714	0.38405	-0.209837	0.209837	PRKAA2	protein kinase AMP-activated catalytic subunit alpha 2
50.33	0.579429	0.148	0.237	0.829738	-0.250994	0.250994	HRH1	histamine receptor H1
50.34	0.704216	0.273	0.152294	0.563837	-0.195412	0.195412	UMPS	uridine monophosphate synthetase
50.36	0.826455	0.46	0.0827808	0.337242	-0.174633	0.174633	SERPINA6	serpin family A member 6
50.37	0.767091	0.359	0.115153	0.444906	0.230374	-0.230374	TRIM26	tripartite motif containing 26
50.39	0.942658	0.756	0.0256461	0.121478	0.0684608	-0.0684608	ADCY8	adenylate cyclase 8
50.4	0.0013765	3.69e-06	2.86122	5.43297	-3.49792	3.49792	UGT1A9	UDP glucuronosyltransferase family 1 member A9
50.41	0.98191	0.921	0.00792845	0.0357404	-0.0163807	0.0163807	PRKAR1B	protein kinase cAMP-dependent type I regulatory subunit beta
50.42	0.741684	0.321	0.129781	0.493495	0.186292	-0.186292	EGF	epidermal growth factor
50.43	0.996208	0.986	0.00165015	0.00612309	-0.0035106	0.0035106	FGD1	FYVE, RhoGEF and PH domain containing 1
50.45	0.61867	0.176	0.208541	0.754487	-0.268429	0.268429	MMP14	matrix metallopeptidase 14
50.46	0.681805	0.242	0.16634	0.616185	-0.233171	0.233171	SDC2	syndecan 2
50.47	0.943521	0.768	0.0252484	0.114639	0.0828646	-0.0828646	HTR1E	5-hydroxytryptamine receptor 1E
50.48	0.985137	0.94	0.00650341	0.0268721	0.0227501	-0.0227501	LIF	leukemia inhibitory factor
50.5	0.638242	0.194	0.195014	0.712198	0.205116	-0.205116	UBA1	ubiquitin like modifier activating enzyme 1
50.6	0.274201	0.0237	0.561931	1.62525	0.788392	-0.788392	ZFP36	ZFP36 ring finger protein
50.7	0.827356	0.462	0.0823075	0.335358	0.0976991	-0.0976991	ZBTB48	zinc finger and BTB domain containing 48
50.9	0.815233	0.441	0.0887185	0.355561	0.29085	-0.29085	CRISP2	cysteine rich secretory protein 2
51.1	0.663618	0.22	0.178082	0.657577	-0.21039	0.21039	TULP3	tubby like protein 3
51.1	0.735134	0.312	0.133633	0.505845	-0.173745	0.173745	DPP9	dipeptidyl peptidase 9
51.11	0.971985	0.87	0.0123405	0.0604807	-0.035349	0.035349	DDX3X	DEAD-box helicase 3, X-linked
51.12	0.214043	0.0138	0.669498	1.86012	-0.88642	0.88642	DKK3	dickkopf WNT signaling pathway inhibitor 3
51.13	0.741373	0.321	0.129963	0.493495	-0.286313	0.286313	NOP14	NOP14 nucleolar protein
51.14	0.918082	0.682	0.0371183	0.166216	-0.0716742	0.0716742	NDUFA2	NADH:ubiquinone oxidoreductase subunit A2
51.15	0.975183	0.887	0.0109141	0.0520764	0.0328018	-0.0328018	AAK1	AP2 associated kinase 1
51.16	0.492796	0.0973	0.307333	1.01189	0.271008	-0.271008	PDE4C	phosphodiesterase 4C
51.17	0.348034	0.0409	0.458378	1.38828	-0.842452	0.842452	TTTY2	testis-specific transcript, Y-linked 2 (non-protein coding)
51.2	0.672819	0.231	0.172102	0.636388	0.247495	-0.247495	DECR1	2,4-dienoyl-CoA reductase 1, mitochondrial
51.2	0.998363	0.997	0.00071174	0.00130484	-0.0008506	0.0008506	NDUFS5	NADH:ubiquinone oxidoreductase subunit S5
51.21	0.498198	0.0995	0.302598	1.00218	0.53003	-0.53003	PHF3	PHD finger protein 3
51.22	0.907746	0.654	0.0420357	0.184422	0.0906781	-0.0906781	CKM	creatine kinase, M-type
51.23	0.974451	0.877	0.0112398	0.0570004	0.0198682	-0.0198682	KDM6A	lysine demethylase 6A
51.24	0.830518	0.469	0.080651	0.328827	-0.146112	0.146112	GTF2I	general transcription factor IIi
51.25	0.576313	0.145	0.239342	0.838632	-0.32663	0.32663	GMDS	GDP-mannose 4,6-dehydratase
51.26	0.905594	0.646	0.0430664	0.189767	0.097876	-0.097876	ATP5J2	ATP synthase, H+ transporting, mitochondrial Fo complex subunit F2
51.27	0.467162	0.0861	0.330532	1.065	0.419729	-0.419729	NAPSB	napsin B aspartic peptidase, pseudogene
51.28	0.214043	0.0138	0.669498	1.86012	0.893157	-0.893157	CEACAM4	carcinoembryonic antigen related cell adhesion molecule 4
51.29	0.962636	0.831	0.0165377	0.080399	0.0431532	-0.0431532	PON2	paraoxonase 2
51.3	0.969875	0.862	0.0132841	0.0644927	0.0327498	-0.0327498	STX6	syntaxin 6
51.31	0.956807	0.801	0.0191758	0.0963675	0.0320869	-0.0320869	TUBGCP2	tubulin gamma complex associated protein 2
51.32	0.551885	0.13	0.258151	0.886057	0.237309	-0.237309	SPAG7	sperm associated antigen 7
51.33	0.324998	0.0356	0.488119	1.44855	0.870571	-0.870571	ZIC2	Zic family member 2
51.34	0.981575	0.92	0.00807651	0.0362122	0.0255993	-0.0255993	SMS	spermine synthase
51.35	0.697999	0.265	0.156145	0.576754	0.235269	-0.235269	BNIP3	BCL2 interacting protein 3
51.36	0.797196	0.408	0.0984348	0.38934	-0.155025	0.155025	NDUFS8	NADH:ubiquinone oxidoreductase core subunit S8
[truncated: 6,912 more rows]

## Sheet: adj p-value < 0.005 
ID	adjusted p-value	p-value	log2FC	Gene symbol	Gene title
1.1	0.778878	0.382	-0.199553	AIM1	absent in melanoma 1
1.11	0.720699	0.297	-0.315472	membrane associated ring-CH-type finger 4	membrane associated ring-CH-type finger 4
1.12	0.0779719	0.00198	-1.43454	CXCL6	C-X-C motif chemokine ligand 6
1.13	0.922321	0.694	-0.0959724	MAP10	microtubule associated protein 10
1.14	0.590505	0.155	-0.382001	UBXN2B	UBX domain protein 2B
1.15	0.864517	0.54	-0.161721	PDCD6IP	programmed cell death 6 interacting protein
1.16	0.538204	0.121	-0.355968	PIP5K1A	phosphatidylinositol-4-phosphate 5-kinase type 1 alpha
1.17	0.778878	0.382	-0.173136	USP35	ubiquitin specific peptidase 35
1.19	0.586232	0.152	0.361446	TAOK1	TAO kinase 1
1.2	0.622836	0.18	-0.294743	RPP30	ribonuclease P/MRP subunit p30
1.21	0.870652	0.559	-0.160554	TECPR1	tectonin beta-propeller repeat containing 1
1.22	0.203294	0.0124	-0.427655	PABPC4	poly(A) binding protein cytoplasmic 4
1.23	0.741187	0.32	-0.314273	RAI14	retinoic acid induced 14
1.24	0.992446	0.971	-0.005819	POLRMT	RNA polymerase mitochondrial
1.25	0.615763	0.173	-0.443138	SEC14L2	SEC14 like lipid binding 2
1.26	0.703775	0.272	-0.175045	ALPK3	alpha kinase 3
1.27	0.847282	0.503	-0.146328	PAIP2B	poly(A) binding protein interacting protein 2B
1.28	0.227856	0.0157	-0.913834	KIAA1324	KIAA1324
1.29	0.772601	0.369	-0.156179	KIAA1143	KIAA1143
1.3	0.692944	0.258	-0.190865	SH2B1	SH2B adaptor protein 1
1.31	0.917411	0.68	0.144393	SCD	stearoyl-CoA desaturase
1.32	0.933848	0.723	0.0619	ARL6IP4	ADP ribosylation factor like GTPase 6 interacting protein 4
1.33	0.992529	0.972	-0.0067015	BPTF	bromodomain PHD finger transcription factor
1.34	0.909047	0.659	0.071569	ZDHHC8	zinc finger DHHC-type containing 8
1.35	0.87552	0.57	-0.12672	ACP6	acid phosphatase 6, lysophosphatidic
1.36	0.984756	0.935	-0.0184803	FAM184B	family with sequence similarity 184 member B
1.37	0.971358	0.865	-0.0526745	CBX3	chromobox 3
1.9	0.570018	0.141	-0.301661	CHPF2	chondroitin polymerizing factor 2
2.1	0.845785	0.502	-0.159034	OXA1L	OXA1L, mitochondrial inner membrane protein
2.11	0.908431	0.657	0.0707211	CTRL	chymotrypsin like
2.12	0.352442	0.042	1.15356	PTPN21	protein tyrosine phosphatase, non-receptor type 21
2.13	0.955946	0.797	-0.0518992	TGFA	transforming growth factor alpha
2.14	0.884605	0.595	-0.151352	ZNF267	zinc finger protein 267
2.15	0.994945	0.98	-0.0045312	EWSR1	EWS RNA binding protein 1
2.16	0.980772	0.912	0.0214532	DAPK1	death associated protein kinase 1
2.17	0.523597	0.112	-0.297014	DBT	dihydrolipoamide branched chain transacylase E2
2.18	0.899358	0.629	0.139145	RFX3	regulatory factor X3
2.19	0.652487	0.209	-0.279671	TPR	translocated promoter region, nuclear basket protein
2.2	0.857624	0.525	-0.125941	MVK	mevalonate kinase
2.21	0.993872	0.976	-0.0073429	KIF5B	kinesin family member 5B
2.22	0.0554973	0.00119	-0.968983	MCM4	minichromosome maintenance complex component 4
2.23	0.922321	0.695	0.0916073	CHML	CHM like, Rab escort protein 2
2.24	0.894934	0.618	0.127362	FOXG1	forkhead box G1
2.25	0.980542	0.91	0.0333598	FRZB	frizzled-related protein
2.26	0.839245	0.485	-0.1317	MUC6	mucin 6, oligomeric mucus/gel-forming
2.28	0.689238	0.252	-0.194399	NUPL2	nucleoporin like 2
2.29	0.635471	0.19	-0.295963	DDX39A	DEAD-box helicase 39A
2.3	0.741373	0.321	-0.259087	GPR65	G protein-coupled receptor 65
2.31	0.971109	0.864	-0.0282264	BICD1	BICD cargo adaptor 1
2.32	0.988623	0.956	0.0111011	DCAF7	DDB1 and CUL4 associated factor 7
2.33	0.678432	0.238	0.357662	ERBB3	erb-b2 receptor tyrosine kinase 3
2.34	0.877039	0.573	-0.111549	TLR4	toll like receptor 4
2.35	0.912791	0.67	0.105935	E4F1	E4F transcription factor 1
2.37	0.842624	0.492	-0.220422	PSMD14	proteasome 26S subunit, non-ATPase 14
2.38	0.613421	0.17	0.543818	TSR2	TSR2, ribosome maturation factor
2.9	0.985137	0.939	0.0162208	MAP7	microtubule associated protein 7
3.1	0.992311	0.97	0.0076024	VPS13B	vacuolar protein sorting 13 homolog B
3.11	0.77181	0.368	0.143158	LINC00673	long intergenic non-protein coding RNA 673
3.12	0.569676	0.14	-0.270543	MIOX	myo-inositol oxygenase
3.13	0.544551	0.125	-0.376566	LOC729162	zinc finger protein 839 pseudogene
3.14	0.977067	0.892	-0.0323677	PINX1	PIN2/TERF1 interacting, telomerase inhibitor 1
3.15	0.938762	0.745	0.0764009	DNAJC28	DnaJ heat shock protein family (Hsp40) member C28
3.16	0.767843	0.36	0.188777	TMEM160	transmembrane protein 160
3.17	0.90411	0.642	0.0778406	FAM104B	family with sequence similarity 104 member B
3.18	0.789959	0.397	-0.128147	TXNL4B	thioredoxin like 4B
3.19	0.857015	0.524	0.14978	RGS3	regulator of G-protein signaling 3
3.2	0.600935	0.161	-0.292286	NDUFB11	NADH:ubiquinone oxidoreductase subunit B11
3.21	0.980075	0.907	0.0207184	SH3TC1	SH3 domain and tetratricopeptide repeats 1
3.22	0.636923	0.193	-0.28339	LPCAT2	lysophosphatidylcholine acyltransferase 2
3.23	0.701111	0.27	0.247563	DEPDC1	DEP domain containing 1
3.24	0.979271	0.901	-0.0195347	NHP2	NHP2 ribonucleoprotein
3.25	0.642712	0.2	-0.364177	SEC23B	Sec23 homolog B, coat complex II component
3.26	0.956807	0.803	0.043439	KIAA1191	KIAA1191
3.27	0.942949	0.76	-0.087077	PDE3B	phosphodiesterase 3B
3.29	0.651111	0.207	0.266638	HAGH	hydroxyacylglutathione hydrolase
3.3	0.553845	0.131	0.252432	CWC25	CWC25 spliceosome associated protein homolog
3.31	0.36745	0.0462	-0.72861	CTNNB1	catenin beta 1
3.32	0.395365	0.0557	-0.374415	TMEM214	transmembrane protein 214
3.33	0.821274	0.451	-0.21963	LIG4	DNA ligase 4
3.34	0.876263	0.571	-0.123092	GPRC5C	G protein-coupled receptor class C group 5 member C
3.35	0.938894	0.746	-0.0633873	ACTR1A	ARP1 actin-related protein 1 homolog A, centractin alpha
3.36	0.699736	0.268	0.355378	VAT1	vesicle amine transport 1
3.37	0.607332	0.166	-0.351878	AMPH	amphiphysin
3.38	0.906716	0.649	-0.140395	FAM46C	family with sequence similarity 46 member C
3.39	0.962381	0.829	0.0441958	HCG4B	HLA complex group 4B (non-protein coding)
3.4	0.940835	0.751	-0.0916803	FAM83E	family with sequence similarity 83 member E
4.1	0.805342	0.425	0.182306	RNF17	ring finger protein 17
4.12	0.785758	0.392	-0.315707	BTBD7	BTB domain containing 7
4.13	0.935284	0.727	-0.0619277	SSU72	SSU72 homolog, RNA polymerase II CTD phosphatase
4.14	0.705432	0.275	-0.1814	MAD2L1BP	MAD2L1 binding protein
4.15	0.805565	0.427	-0.220096	GLDC	glycine decarboxylase
4.16	0.784645	0.391	-0.153511	RBM28	RNA binding motif protein 28
4.18	0.615763	0.173	-0.289906	UBA6	ubiquitin like modifier activating enzyme 6
4.19	0.823225	0.454	-0.147104	IMP3	IMP3, U3 small nucleolar ribonucleoprotein
4.2	0.212201	0.0134	0.813692	ADM	adrenomedullin
4.2	0.930335	0.713	0.13789	PMAIP1	phorbol-12-myristate-13-acetate-induced protein 1
4.21	0.4782	0.0911	0.63561	INHBA	inhibin beta A subunit
4.22	0.991366	0.964	-0.0144628	EFCAB2	EF-hand calcium binding domain 2
4.24	0.950029	0.781	-0.0627176	FANCM	Fanconi anemia complementation group M
4.25	0.879038	0.578	0.101683	LINC00909	long intergenic non-protein coding RNA 909
4.26	0.839804	0.488	-0.119211	DDX6	DEAD-box helicase 6
4.27	0.427014	0.0675	-0.361277	GPI	glucose-6-phosphate isomerase
4.28	0.573168	0.142	-0.26002	SHQ1	SHQ1, H/ACA ribonucleoprotein assembly factor
4.3	0.658619	0.214	-0.242308	POLR1B	RNA polymerase I subunit B
4.3	0.985137	0.938	-0.0251078	ACY1	aminoacylase 1
4.31	0.517425	0.108	-0.400257	ZNF83	zinc finger protein 83
4.32	0.849252	0.508	0.102091	XPC	XPC complex subunit, DNA damage recognition and repair factor
4.33	0.0962324	0.00318	-0.920453	CRYM	crystallin mu
4.34	0.773202	0.37	0.201475	CEP72	centrosomal protein 72
4.36	0.663372	0.219	0.281582	IFT122	intraflagellar transport 122
4.37	0.687576	0.25	0.301908	RSRC2	arginine and serine rich coiled-coil 2
4.38	0.845279	0.5	0.132936	CAMK4	calcium/calmodulin dependent protein kinase IV
4.39	0.983658	0.927	-0.0191408	EPHX2	epoxide hydrolase 2
4.4	0.938653	0.744	0.0742834	LOC647070	nascent polypeptide-associated complex subunit alpha, muscle-specific form-like
4.4	0.980075	0.907	-0.0335781	DCBLD2	discoidin, CUB and LCCL domain containing 2
4.42	0.329479	0.0364	1.21728	SBDS	SBDS ribosome assembly guanine nucleotide exchange factor
4.43	0.346095	0.0404	0.508253	CD274	CD274 molecule
4.44	0.971525	0.867	0.0399405	HGFAC	HGF activator
4.45	0.32815	0.0362	0.784181	ATP7A	ATPase copper transporting alpha
4.46	0.774944	0.375	0.577007	GLOD4	glyoxalase domain containing 4
4.48	0.980075	0.907	0.0329372	CXXC5	CXXC finger protein 5
4.6	0.697999	0.266	0.472169	DEDD	death effector domain containing
4.7	0.563656	0.136	0.56402	TRIM13	tripartite motif containing 13
4.8	0.4568	0.082	0.509641	WTAP	Wilms tumor 1 associated protein
4.9	0.942658	0.756	0.121704	PDHB	pyruvate dehydrogenase (lipoamide) beta
5.1	0.852757	0.517	0.247152	ENPEP	glutamyl aminopeptidase
5.1	0.88391	0.592	0.138299	SDHB	succinate dehydrogenase complex iron sulfur subunit B
5.11	0.450527	0.0796	-0.425624	SSBP1	single stranded DNA binding protein 1
5.12	0.633745	0.187	-0.299968	SREBF1	sterol regulatory element binding transcription factor 1
5.13	0.446821	0.0779	-0.407922	NOVA1	NOVA alternative splicing regulator 1
5.15	0.0054113	3.54e-05	-1.08807	TRIM2	tripartite motif containing 2
5.16	0.704449	0.274	-0.248361	SLC34A1	solute carrier family 34 member 1
5.17	0.865024	0.545	-0.14941	BRAF	B-Raf proto-oncogene, serine/threonine kinase
5.18	0.827781	0.464	0.175286	G6PC	glucose-6-phosphatase catalytic subunit
5.19	0.565878	0.137	0.436238	HSD17B3	hydroxysteroid 17-beta dehydrogenase 3
5.2	0.511573	0.105	0.739298	NEDD4L	neural precursor cell expressed, developmentally down-regulated 4-like, E3 ubiquitin protein ligase
5.2	0.959983	0.819	-0.0500894	CUX2	cut like homeobox 2
5.21	0.509328	0.104	-0.295806	PCLO	piccolo presynaptic cytomatrix protein
5.22	0.82866	0.467	-0.150585	PLS1	plastin 1
5.23	0.77463	0.374	-0.147597	FPGS	folylpolyglutamate synthase
5.24	0.55153	0.129	0.371875	SLC1A2	solute carrier family 1 member 2
5.25	0.957329	0.81	-0.0394684	COIL	coilin
5.26	0.755099	0.343	-0.186536	PRPSAP2	phosphoribosyl pyrophosphate synthetase associated protein 2
5.27	0.942949	0.76	0.0524716	DHX16	DEAH-box helicase 16
5.28	0.615542	0.172	-0.283347	SLC10A1	solute carrier family 10 member 1
5.29	0.882917	0.588	0.11749	TGM1	transglutaminase 1
5.3	0.0928904	0.0029	0.834882	MAP2	microtubule associated protein 2
5.3	0.742003	0.322	0.220678	ICOSLG	inducible T-cell costimulator ligand
5.31	0.796591	0.405	-0.140521	TARBP2	TARBP2, RISC loading complex RNA binding subunit
5.32	0.720699	0.296	-0.2457	ASAP2	ArfGAP with SH3 domain, ankyrin repeat and PH domain 2
5.33	0.180016	0.00986	0.726476	NAT8	N-acetyltransferase 8 (putative)
5.34	0.366138	0.0459	0.570141	RRAD	RRAD, Ras related glycolysis inhibitor and calcium channel regulator
5.35	0.93693	0.735	-0.138321	CPA3	carboxypeptidase A3
5.37	0.902083	0.637	-0.0835104	GABPA	GA binding protein transcription factor alpha subunit
5.38	0.827781	0.464	-0.179887	HSPA12A	heat shock protein family A (Hsp70) member 12A
5.39	0.635471	0.189	0.426722	HIPK1	homeodomain interacting protein kinase 1
5.4	0.296319	0.0282	0.403527	NF2	neurofibromin 2
5.4	0.821075	0.45	0.159178	PGGT1B	protein geranylgeranyltransferase type I subunit beta
5.42	0.765854	0.357	-0.271427	FLT3	fms related tyrosine kinase 3
5.43	0.568478	0.139	0.365616	PTH1R	parathyroid hormone 1 receptor
5.45	0.639305	0.195	0.57138	CPNE3	copine 3
5.46	0.887339	0.6	-0.142848	STK19	serine/threonine kinase 19
5.48	0.74968	0.335	0.371637	PLA2G5	phospholipase A2 group V
5.5	0.493653	0.0976	0.706943	PTPN12	protein tyrosine phosphatase, non-receptor type 12
5.6	0.705838	0.276	0.421862	IL10RA	interleukin 10 receptor subunit alpha
5.7	0.735134	0.312	0.291727	KCNJ1	potassium voltage-gated channel subfamily J member 1
5.8	0.972708	0.872	0.0338892	CHD2	chromodomain helicase DNA binding protein 2
5.9	0.878188	0.576	0.166915	PIN4	peptidylprolyl cis/trans isomerase, NIMA-interacting 4
6.1	0.102485	0.00358	-0.836918	DFNA5	DFNA5, deafness associated tumor suppressor
6.11	0.96741	0.855	0.0395705	TOM1L2	target of myb1 like 2 membrane trafficking protein
6.12	0.0692783	0.00166	-0.810956	ADAM23	ADAM metallopeptidase domain 23
6.13	0.682849	0.246	-0.275847	CUL1	cullin 1
6.14	0.689238	0.252	-0.297707	TBCD	tubulin folding cofactor D
6.15	0.444894	0.0764	-0.315804	SARS2	seryl-tRNA synthetase 2, mitochondrial
6.16	0.591853	0.155	-0.228188	ANKRD17	ankyrin repeat domain 17
6.17	0.697044	0.264	-0.222383	RFNG	RFNG O-fucosylpeptide 3-beta-N-acetylglucosaminyltransferase
6.18	0.992173	0.969	0.007675	MAPK10	mitogen-activated protein kinase 10
6.19	0.932704	0.719	-0.0778056	CAMLG	calcium modulating ligand
6.2	0.910357	0.663	-0.145455	PALMD	palmdelphin
6.2	0.959783	0.818	0.0673442	VNN1	vanin 1
6.21	0.960759	0.823	-0.0404339	SDHAF2	succinate dehydrogenase complex assembly factor 2
6.22	0.936395	0.732	0.075437	SIN3B	SIN3 transcription regulator family member B
6.23	0.970943	0.864	-0.0284906	B4GALT3	beta-1,4-galactosyltransferase 3
6.24	0.818307	0.447	0.139381	STX2	syntaxin 2
6.25	0.748425	0.331	-0.173312	PLXDC1	plexin domain containing 1
6.26	0.930354	0.713	0.0745684	SPP2	secreted phosphoprotein 2
6.27	0.98182	0.92	-0.016916	SLC35C1	solute carrier family 35 member C1
6.28	0.644129	0.201	0.313604	SASH1	SAM and SH3 domain containing 1
6.29	0.785758	0.393	-0.158264	CREBL2	cAMP responsive element binding protein like 2
6.3	0.805562	0.427	0.305994	ARHGAP12	Rho GTPase activating protein 12
6.3	0.985137	0.94	-0.0129855	ATPAF2	ATP synthase mitochondrial F1 complex assembly factor 2
6.33	0.550084	0.128	-0.334753	WDR5	WD repeat domain 5
6.34	0.928826	0.71	-0.124125	DMXL2	Dmx like 2
6.35	0.77848	0.381	-0.199599	AKAP7	A-kinase anchoring protein 7
6.36	0.318948	0.0341	-0.588555	CROT	carnitine O-octanoyltransferase
6.39	0.984756	0.933	-0.0204257	WDR13	WD repeat domain 13
6.4	0.636363	0.192	0.386861	SNAP91	synaptosome associated protein 91
6.4	0.984252	0.93	0.0181442	KIAA0930	KIAA0930
6.41	0.306167	0.0306	0.52844	KHDRBS3	KH RNA binding domain containing, signal transduction associated 3
6.42	0.935284	0.728	0.119364	CREB3L1	cAMP responsive element binding protein 3 like 1
6.44	0.419091	0.0632	0.748997	FBXL12	F-box and leucine rich repeat protein 12
6.45	0.95522	0.791	0.0810744	HIF1AN	hypoxia inducible factor 1 alpha subunit inhibitor
6.46	0.3136	0.0325	0.647489	MAN2B2	mannosidase alpha class 2B member 2
6.47	0.734563	0.311	0.309998	LINC00599	long intergenic non-protein coding RNA 599
6.48	0.772601	0.369	0.290488	C6orf120	chromosome 6 open reading frame 120
6.5	0.416687	0.0619	0.603325	C1orf21	chromosome 1 open reading frame 21
6.6	0.925354	0.702	-0.0815059	AJAP1	adherens junctions associated protein 1
6.7	0.642712	0.2	0.428552	SH2B3	SH2B adaptor protein 3
6.8	0.839695	0.487	-0.214288	TGDS	TDP-glucose 4,6-dehydratase
6.9	0.697999	0.265	0.263195	GTPBP2	GTP binding protein 2
7.1	0.17094	0.009	-0.601019	B4GALT4	beta-1,4-galactosyltransferase 4
7.1	0.574269	0.144	-0.381127	ZNF202	zinc finger protein 202
7.11	0.992173	0.967	-0.0140487	BAZ1A	bromodomain adjacent to zinc finger domain 1A
7.12	0.977067	0.892	0.0303525	KIDINS220	kinase D-interacting substrate 220kDa
7.13	0.746504	0.329	-0.182703	IFT43	intraflagellar transport 43
7.15	0.463202	0.0842	-0.430746	SELT	selenoprotein T
7.17	0.820929	0.45	0.16863	BAZ2B	bromodomain adjacent to zinc finger domain 2B
7.18	0.513382	0.106	-0.311699	XPO5	exportin 5
7.19	0.940835	0.751	0.0858775	SGCD	sarcoglycan delta
7.21	0.581002	0.149	0.288278	CISH	cytokine inducible SH2 containing protein
7.23	0.0808064	0.00226	-0.687931	TM7SF3	transmembrane 7 superfamily member 3
7.24	0.380799	0.0513	0.782347	TNFRSF12A	TNF receptor superfamily member 12A
7.25	0.637124	0.193	-0.247189	EI24	EI24, autophagy associated transmembrane protein
7.27	0.429051	0.0689	-0.341928	PDZD11	PDZ domain containing 11
7.29	0.992173	0.969	-0.0072862	XAB2	XPA binding protein 2
7.3	0.0044064	2.58e-05	1.75533	HECW2	HECT, C2 and WW domain containing E3 ubiquitin protein ligase 2
7.31	0.609177	0.167	-0.198065	PRPF4	pre-mRNA processing factor 4
7.33	0.785758	0.393	0.194236	RNF181	ring finger protein 181
7.34	0.891037	0.608	-0.107742	HERC4	HECT and RLD domain containing E3 ubiquitin protein ligase 4
7.35	0.698464	0.266	-0.27699	ERBIN	erbb2 interacting protein
7.36	0.82122	0.451	-0.171484	ADAMTS1	ADAM metallopeptidase with thrombospondin type 1 motif 1
7.37	0.937108	0.738	0.0797818	PPIH	peptidylprolyl isomerase H
7.39	0.908375	0.656	0.183662	TBC1D7	TBC1 domain family member 7
7.4	0.663618	0.22	-0.213762	CEP250	centrosomal protein 250
7.4	0.708487	0.28	0.420626	VPS37C	VPS37C, ESCRT-I subunit
7.41	0.986083	0.945	0.0198053	DLG3	discs large MAGUK scaffold protein 3
7.42	0.390001	0.0543	0.705743	ARHGAP21	Rho GTPase activating protein 21
7.43	0.800501	0.412	0.183787	ADAM12	ADAM metallopeptidase domain 12
7.45	0.797096	0.406	0.210354	PTS	6-pyruvoyltetrahydropterin synthase
7.46	0.935993	0.729	0.100788	TECPR2	tectonin beta-propeller repeat containing 2
7.47	0.620603	0.178	0.480333	HEG1	heart development protein with EGF like domains 1
7.48	0.704959	0.275	0.767733	ARMCX1	armadillo repeat containing, X-linked 1
7.5	0.826455	0.46	-0.162961	AMOT	angiomotin
7.6	0.922321	0.694	0.129934	ASAP1	ArfGAP with SH3 domain, ankyrin repeat and PH domain 1
7.7	0.720699	0.297	0.236144	SMG9	SMG9, nonsense mediated mRNA decay factor
7.9	0.852163	0.515	0.218228	SPSB1	splA/ryanodine receptor domain and SOCS box containing 1
8.1	0.558202	0.133	0.375769	SLC35F1	solute carrier family 35 member F1
8.1	0.576673	0.147	0.407257	POLR3GL	RNA polymerase III subunit G like
8.11	0.670251	0.228	0.362416	YOD1	YOD1 deubiquitinase
8.12	0.332203	0.0373	-0.443435	TM9SF3	transmembrane 9 superfamily member 3
8.14	0.611649	0.169	0.274411	RPS6	ribosomal protein S6
8.15	0.995335	0.982	0.0042641	SUDS3	SDS3 homolog, SIN3A corepressor complex component
8.16	0.865456	0.546	0.146186	C11orf58	chromosome 11 open reading frame 58
8.17	0.965989	0.841	0.0506391	RYR3	ryanodine receptor 3
8.18	0.718979	0.294	0.18334	TRMT12	tRNA methyltransferase 12 homolog
8.19	0.975106	0.885	0.0309213	EGLN3	egl-9 family hypoxia inducible factor 3
8.2	0.705838	0.276	-0.248083	SFXN4	sideroflexin 4
8.2	0.904945	0.645	0.115971	PSD2	pleckstrin and Sec7 domain containing 2
8.21	0.907746	0.654	0.0806031	COMMD2	COMM domain containing 2
8.24	0.838875	0.481	-0.129102	ASB3	ankyrin repeat and SOCS box containing 3
8.25	0.796591	0.406	-0.173509	ZNF362	zinc finger protein 362
8.26	0.879729	0.58	-0.125126	LRCH1	leucine rich repeats and calponin homology domain containing 1
8.28	0.82866	0.467	-0.161815	SMYD3	SET and MYND domain containing 3
8.29	0.551885	0.13	-0.327119	TOM1	target of myb1 membrane trafficking protein
8.3	0.567719	0.138	0.469319	BCAR4	breast cancer anti-estrogen resistance 4 (non-protein coding)
8.31	0.741945	0.322	-0.241481	LMAN1L	lectin, mannose binding 1 like
8.33	0.600406	0.161	-0.273231	WDCP	WD repeat and coiled coil containing
8.35	0.805342	0.426	0.110579	DDX56	DEAD-box helicase 56
8.36	0.770313	0.365	0.160801	STK11IP	serine/threonine kinase 11 interacting protein
8.37	0.691998	0.257	0.277468	TUSC1	tumor suppressor candidate 1
8.39	0.691998	0.257	-0.270547	PUS1	pseudouridylate synthase 1
8.4	0.82206	0.452	0.206431	CCDC113	coiled-coil domain containing 113
8.41	0.357141	0.0432	-0.747053	TESK2	testis-specific kinase 2
8.42	0.309785	0.0318	-0.605788	IGFBPL1	insulin like growth factor binding protein like 1
8.43	0.991035	0.963	0.0108863	SRD5A3	steroid 5 alpha-reductase 3
8.45	0.801682	0.414	0.272259	ACTR6	ARP6 actin-related protein 6 homolog
8.47	0.507471	0.103	1.19662	FBLN5	fibulin 5
8.6	0.924921	0.701	0.0903917	C16orf58	chromosome 16 open reading frame 58
8.8	0.942949	0.759	0.0707157	PDP1	pyruvate dehyrogenase phosphatase catalytic subunit 1
8.9	0.927582	0.708	0.134456	OSBPL9	oxysterol binding protein like 9
9.1	0.396411	0.0562	0.64592	KLF8	Kruppel like factor 8
9.1	0.778878	0.381	-0.215976	LINC00526	long intergenic non-protein coding RNA 526
9.11	0.906215	0.647	-0.0829815	SLC35A2	solute carrier family 35 member A2
9.12	0.568463	0.138	0.484366	CCL14	C-C motif chemokine ligand 14
9.13	0.923416	0.697	0.0951479	CYP46A1	cytochrome P450 family 46 subfamily A member 1
9.14	0.255862	0.0202	1.03717	AK5	adenylate kinase 5
9.15	0.721577	0.299	0.246788	CYB5R2	cytochrome b5 reductase 2
9.17	0.140541	0.00629	0.650611	ANKS1A	ankyrin repeat and sterile alpha motif domain containing 1A
9.18	0.713159	0.287	0.245342	KCNAB3	potassium voltage-gated channel subfamily A regulatory beta subunit 3
9.19	0.154436	0.00745	0.462643	MAN2C1	mannosidase alpha class 2C member 1
9.2	0.738092	0.316	0.312033	NXT1	nuclear transport factor 2 like export factor 1
9.2	0.758371	0.346	-0.244815	CHORDC1	cysteine and histidine rich domain containing 1
9.21	0.693939	0.26	0.26937	HSD17B14	hydroxysteroid 17-beta dehydrogenase 14
9.22	0.992446	0.971	-0.0087667	SAP30L	SAP30 like
9.23	0.604715	0.163	-0.32233	DSCR3	DSCR3 arrestin fold containing
9.24	0.279809	0.0246	-0.663887	SNCAIP	synuclein alpha interacting protein
9.25	0.669205	0.226	0.294662	MYO9A	myosin IXA
9.26	0.459124	0.083	0.562891	FZD4	frizzled class receptor 4
9.27	0.859325	0.53	-0.121456	NAGPA	N-acetylglucosamine-1-phosphodiester alpha-N-acetylglucosaminidase
9.28	0.41772	0.0626	0.315591	RBMS2	RNA binding motif single stranded interacting protein 2
9.29	0.933046	0.721	-0.0756543	ECD	ecdysoneless cell cycle regulator
9.3	0.0350479	0.000594	1.1641	SH2D3C	SH2 domain containing 3C
9.31	0.989977	0.96	0.0085375	KPTN	kaptin, actin binding protein
9.32	0.769934	0.363	-0.363525	SIRT3	sirtuin 3
9.33	0.867504	0.552	-0.0994841	YTHDF2	YTH N6-methyladenosine RNA binding protein 2
9.34	0.953056	0.787	-0.0430462	SETDB1	SET domain bifurcated 1
9.36	0.82561	0.457	0.165615	AP1M2	adaptor related protein complex 1 mu 2 subunit
9.37	0.805341	0.423	0.250253	KAT7	lysine acetyltransferase 7
9.39	0.598663	0.159	0.5097	ZNF639	zinc finger protein 639
9.4	0.520068	0.11	-0.394243	NAP1L3	nucleosome assembly protein 1 like 3
9.4	0.663618	0.22	0.262088	SH3RF1	SH3 domain containing ring finger 1
9.41	0.92076	0.689	0.0840153	WWC1	WW and C2 domain containing 1
9.42	0.864531	0.541	0.268233	DNAJA2	DnaJ heat shock protein family (Hsp40) member A2
9.43	0.935284	0.728	0.107855	PACSIN2	protein kinase C and casein kinase substrate in neurons 2
9.46	0.77463	0.374	-0.381673	OLFM1	olfactomedin 1
9.48	0.730852	0.306	0.7295	TIMM17A	translocase of inner mitochondrial membrane 17 homolog A (yeast)
9.5	0.978651	0.895	-0.0370871	NELL1	neural EGFL like 1
9.6	0.95463	0.79	-0.121814	DENR	density regulated re-initiation and release factor
9.8	0.747459	0.33	0.494045	ARSD	arylsulfatase D
9.9	0.704216	0.273	-0.343262	C3orf18	chromosome 3 open reading frame 18
10.1	0.975033	0.881	0.0414446	TCHP	trichoplein keratin filament binding
10.13	0.850365	0.512	-0.129125	TAF4	TATA-box binding protein associated factor 4
10.14	0.69633	0.262	0.185326	SLC31A2	solute carrier family 31 member 2
10.15	0.989499	0.959	0.015843	FUT9	fucosyltransferase 9
10.16	0.635471	0.19	0.275932	STYK1	serine/threonine/tyrosine kinase 1
10.19	0.852467	0.515	-0.112761	SIAH2	siah E3 ubiquitin protein ligase 2
10.2	0.855932	0.523	0.109975	PEX12	peroxisomal biogenesis factor 12
10.21	0.562768	0.135	0.480765	SBSPON	somatomedin B and thrombospondin type 1 domain containing
10.24	0.974451	0.878	0.0302471	LOC729970	hCG2028352-like
10.25	0.163799	0.00819	0.642035	FSTL3	follistatin like 3
10.26	0.375129	0.0494	-0.716824	CLDN10	claudin 10
10.3	0.966884	0.849	-0.0595408	PLEKHG4	pleckstrin homology and RhoGEF domain containing G4
10.3	0.983658	0.927	0.0193871	KCNC1	potassium voltage-gated channel subfamily C member 1
10.31	0.735134	0.313	-0.21729	SIGMAR1	sigma non-opioid intracellular receptor 1
10.32	0.544551	0.125	-0.393372	IRX5	iroquois homeobox 5
10.33	0.959783	0.818	-0.0360148	PDE4DIP	phosphodiesterase 4D interacting protein
10.37	0.865298	0.545	0.255372	CELF3	CUGBP, Elav-like family member 3
10.38	0.985137	0.94	-0.0168684	SLC17A2	solute carrier family 17 member 2
10.39	0.888108	0.602	0.165932	THUMPD3-AS1	THUMPD3 antisense RNA 1
10.4	0.938894	0.746	-0.085266	LINC00643	long intergenic non-protein coding RNA 643
10.45	0.197187	0.0117	-0.746187	PDE1A	phosphodiesterase 1A
10.7	0.904945	0.643	0.123189	CNOT4	CCR4-NOT transcription complex subunit 4
10.8	0.797096	0.408	-0.193857	DLG4	discs large MAGUK scaffold protein 4
10.9	0.998363	0.996	0.0010729	NEK1	NIMA related kinase 1
11.1	0.817484	0.445	-0.175947	MRPS27	mitochondrial ribosomal protein S27
11.1	0.875011	0.569	0.114943	TCF3	transcription factor 3
11.11	0.966884	0.849	-0.0304469	BPI	bactericidal/permeability-increasing protein
11.12	0.746582	0.329	0.21503	RFC3	replication factor C subunit 3
11.13	0.857624	0.526	0.170647	C8A	complement component 8 alpha subunit
11.14	0.679599	0.24	-0.228506	PRKACB	protein kinase cAMP-activated catalytic subunit beta
11.15	0.966168	0.843	0.071294	FGA	fibrinogen alpha chain
11.16	0.955721	0.794	0.0798472	UTP14C	UTP14, small subunit processome component homolog C (S, cerevisiae)
11.17	0.536427	0.12	-0.422543	MUC1	mucin 1, cell surface associated
11.18	0.966884	0.852	-0.0386651	MXI1	MAX interactor 1, dimerization protein
11.19	0.429168	0.0691	0.461476	THRB	thyroid hormone receptor beta
11.2	0.318948	0.0341	-0.778897	ITGB6	integrin subunit beta 6
11.2	0.893795	0.615	-0.198499	PTGS1	prostaglandin-endoperoxide synthase 1
11.21	0.679599	0.24	-0.263505	VCAM1	vascular cell adhesion molecule 1
11.24	0.246526	0.0187	-0.431269	THBS2	thrombospondin 2
11.25	0.426269	0.0672	-0.392574	CD19	CD19 molecule
11.26	0.994945	0.979	-0.0041838	XRCC1	X-ray repair cross complementing 1
11.27	0.207393	0.0129	-0.54444	CCNC	cyclin C
11.28	0.722149	0.3	-0.252079	ARHGEF16	Rho guanine nucleotide exchange factor 16
11.29	0.408396	0.0599	-0.544498	TK1	thymidine kinase 1
11.3	0.713559	0.287	-0.39983	DRD4	dopamine receptor D4
11.3	0.98154	0.919	-0.0255132	HTR1B	5-hydroxytryptamine receptor 1B
11.31	0.264156	0.0218	-0.520941	RAB4A	RAB4A, member RAS oncogene family
11.32	0.848398	0.506	-0.138884	CHRNA3	cholinergic receptor nicotinic alpha 3 subunit
11.33	0.953056	0.787	-0.0487461	ARF3	ADP ribosylation factor 3
11.34	0.98667	0.948	-0.023019	SULT1B1	sulfotransferase family 1B member 1
11.35	0.886314	0.598	-0.0916613	FNTB	farnesyltransferase, CAAX box, beta
11.36	0.839198	0.484	0.159153	TKT	transketolase
11.37	0.844614	0.499	0.143335	NR2C1	nuclear receptor subfamily 2 group C member 1
11.38	0.90411	0.641	-0.0887643	PANK3	pantothenate kinase 3
11.39	0.9181	0.683	0.0815566	PML	promyelocytic leukemia
11.4	0.519676	0.109	-0.364584	GNAZ	G protein subunit alpha z
11.41	0.618394	0.175	0.369496	KLC1	kinesin light chain 1
11.43	0.0365675	0.000642	1.26143	TARP	TCR gamma alternate reading frame protein
11.44	0.774944	0.375	-0.196609	NPR3	natriuretic peptide receptor 3
11.45	0.732568	0.309	0.316254	POLD1	DAN polymerase delta 1, catalytic subunit
11.46	0.704216	0.273	0.213822	FER	FER tyrosine kinase
11.48	0.0865852	0.00256	-1.57568	CYP24A1	cytochrome P450 family 24 subfamily A member 1
11.5	0.938052	0.741	0.0724393	ALOX5	arachidonate 5-lipoxygenase
11.6	0.74968	0.333	0.269678	CBX5	chromobox 5
11.7	0.992173	0.969	0.0139155	CTSG	cathepsin G
11.8	0.742549	0.323	0.203242	TSHR	thyroid stimulating hormone receptor
11.9	0.773344	0.371	0.226921	PPP2CA	protein phosphatase 2 catalytic subunit alpha
12.1	0.852757	0.516	-0.15132	INE2	inactivation escape 2 (non-protein coding)
12.1	0.99175	0.965	0.0233579	ZNF211	zinc finger protein 211
12.11	0.314304	0.0328	-0.396895	CIAO1	cytosolic iron-sulfur assembly component 1
12.12	0.953056	0.787	-0.0444474	P2RX4	purinergic receptor P2X 4
12.13	0.343112	0.0397	0.606377	P2RX3	purinergic receptor P2X 3
12.14	0.839198	0.482	-0.17517	LANCL1	LanC like 1
12.15	0.748425	0.331	0.394771	GTPBP6	GTP binding protein 6 (putative)
12.16	0.816756	0.443	-0.146464	POLR2G	RNA polymerase II subunit G
12.19	0.635471	0.189	-0.276938	IPO5	importin 5
12.2	0.4568	0.0816	0.712186	SGMS1	sphingomyelin synthase 1
12.2	0.977257	0.893	0.0219012	ATG5	autophagy related 5
12.21	0.934308	0.726	0.214555	SLC25A12	solute carrier family 25 member 12
12.22	0.932704	0.719	-0.0567146	PCNT	pericentrin
12.23	0.903248	0.639	0.133863	ELN	elastin
12.25	0.423838	0.0657	-0.38619	TMEM257	transmembrane protein 257
12.26	0.746378	0.328	-0.217034	MRPS12	mitochondrial ribosomal protein S12
12.27	0.815103	0.441	-0.188096	ANGPTL7	angiopoietin like 7
12.28	0.928087	0.709	0.0982461	FILIP1L	filamin A interacting protein 1 like
12.29	0.883565	0.59	0.0943138	RAPGEF3	Rap guanine nucleotide exchange factor 3
12.3	0.842699	0.493	-0.202847	ACOT7	acyl-CoA thioesterase 7
12.3	0.975315	0.888	-0.0405346	DYRK1B	dual specificity tyrosine phosphorylation regulated kinase 1B
12.31	0.231607	0.0165	-1.37389	MUC5B	mucin 5B, oligomeric mucus/gel-forming
12.32	0.520277	0.11	0.33142	PPP1R10	protein phosphatase 1 regulatory subunit 10
12.34	0.711039	0.285	0.427507	PDK4	pyruvate dehydrogenase kinase 4
12.35	0.95017	0.781	-0.0561682	AHDC1	AT-hook DNA binding motif containing 1
12.36	0.816252	0.443	-0.136868	PTEN	phosphatase and tensin homolog
12.37	0.909047	0.659	-0.270078	PIP	prolactin induced protein
12.38	0.982913	0.924	0.0174667	BCL9	B-cell CLL/lymphoma 9
12.39	0.696172	0.262	0.266504	PFDN1	prefoldin subunit 1
12.4	0.827781	0.464	0.360724	ALDH9A1	aldehyde dehydrogenase 9 family member A1
12.4	0.922321	0.696	0.126269	ZW10	zw10 kinetochore protein
12.41	0.86405	0.539	-0.158854	RELN	reelin
12.42	0.0440195	0.000873	-2.04158	SLN	sarcolipin
12.43	0.573168	0.143	0.763792	ALCAM	activated leukocyte cell adhesion molecule
12.44	0.173561	0.00924	0.741938	UPK2	uroplakin 2
12.45	0.965989	0.842	0.0701305	FUT8	fucosyltransferase 8
12.47	0.183302	0.0104	1.54836	EPAS1	endothelial PAS domain protein 1
12.48	0.464903	0.085	1.12931	C1QB	complement C1q B chain
12.5	0.984756	0.936	0.0351992	SRPX	sushi repeat containing protein, X-linked
12.7	0.931674	0.716	-0.0946794	NME4	NME/NM23 nucleoside diphosphate kinase 4
12.8	0.642712	0.199	-0.488451	FBXO46	F-box protein 46
13.1	0.79776	0.409	0.320854	PCDH8	protocadherin 8
13.1	0.840231	0.489	-0.145596	SMARCAL1	SWI/SNF related, matrix associated, actin dependent regulator of chromatin, subfamily a like 1
13.11	0.9089	0.659	-0.124997	ROCK1	Rho associated coiled-coil containing protein kinase 1
13.12	0.959309	0.813	-0.0574718	NCEH1	neutral cholesterol ester hydrolase 1
13.13	0.93377	0.723	0.067011	TPST2	tyrosylprotein sulfotransferase 2
13.14	0.967992	0.857	0.0388852	TSPAN5	tetraspanin 5
13.15	0.942949	0.763	-0.0554641	PRKRA	protein activator of interferon induced protein kinase EIF2AK2
13.16	0.989035	0.957	-0.0091303	SH3BP4	SH3 domain binding protein 4
13.18	0.169862	0.00883	-0.498302	NLGN2	neuroligin 2
13.19	0.343112	0.0397	-0.73319	CSRNP2	cysteine and serine rich nuclear protein 2
13.2	0.934191	0.725	0.131304	FAM172A	family with sequence similarity 172 member A
13.2	0.987074	0.95	-0.0096184	CA11	carbonic anhydrase 11
13.21	0.850079	0.51	0.125687	NDST3	N-deacetylase and N-sulfotransferase 3
13.22	0.31603	0.0331	-0.538478	CPSF3	cleavage and polyadenylation specific factor 3
13.24	0.793948	0.402	0.27928	ARRDC3	arrestin domain containing 3
13.25	0.933577	0.722	0.0576811	AJAP1	adherens junctions associated protein 1
13.26	0.70572	0.275	-0.340946	MS4A4A	membrane spanning 4-domains A4A
13.27	0.77399	0.371	-0.200793	ERO1A	endoplasmic reticulum oxidoreductase 1 alpha
13.29	0.966884	0.852	0.0305645	TRIM44	tripartite motif containing 44
13.3	0.479796	0.0917	-0.797054	RAB27B	RAB27B, member RAS oncogene family
13.3	0.74968	0.334	0.200701	SIPA1L2	signal induced proliferation associated 1 like 2
13.31	0.715916	0.29	-0.222055	FAM89B	family with sequence similarity 89 member B
13.32	0.624246	0.181	-0.275698	SYT2	synaptotagmin 2
13.33	0.975106	0.883	-0.0314727	ARRB2	arrestin beta 2
13.35	0.879729	0.58	-0.126006	UTRN	utrophin
13.36	0.103705	0.0037	-0.598656	STK26	serine/threonine protein kinase 26
13.37	0.728538	0.305	0.270049	NDUFA7	NADH:ubiquinone oxidoreductase subunit A7
13.38	0.555589	0.132	-0.360397	CCDC88C	coiled-coil domain containing 88C
13.4	0.243101	0.0182	1.0181	KIAA0040	KIAA0040
13.4	0.778878	0.381	0.144383	MAGEA10	MAGE family member A10
13.41	0.782653	0.388	0.350802	DYRK4	dual specificity tyrosine phosphorylation regulated kinase 4
13.42	0.99961	0.999	-0.0003578	GATAD1	GATA zinc finger domain containing 1
13.43	0.243798	0.0183	0.958768	PLA2G4C	phospholipase A2 group IVC
13.44	0.781518	0.385	0.21607	PI4K2A	phosphatidylinositol 4-kinase type 2 alpha
13.45	0.86562	0.548	0.148214	PRRC2A	proline rich coiled-coil 2A
13.46	0.255862	0.0202	1.26659	GPR4	G protein-coupled receptor 4
13.47	0.711035	0.285	0.376879	ZNF185	zinc finger protein 185 (LIM domain)
13.48	0.576313	0.146	0.546679	FADS3	fatty acid desaturase 3
13.5	0.875472	0.57	-0.175073	ORC1	origin recognition complex subunit 1
13.6	0.883614	0.59	-0.127722	PIGQ	phosphatidylinositol glycan anchor biosynthesis class Q
13.7	0.996669	0.988	-0.003716	SRRM1	serine and arginine repetitive matrix 1
13.8	0.629946	0.184	0.258164	LDB1	LIM domain binding 1
14.1	0.86327	0.536	-0.146642	NAGLU	N-acetyl-alpha-glucosaminidase
14.1	0.863552	0.537	0.121402	ZNF35	zinc finger protein 35
14.13	0.851721	0.513	-0.0997612	ORC2	origin recognition complex subunit 2
14.15	0.936395	0.733	0.0954123	P2RX1	purinergic receptor P2X 1
14.16	0.986083	0.944	0.0190216	SERPINB8	serpin family B member 8
14.17	0.778405	0.38	-0.241364	ITGA4	integrin subunit alpha 4
14.18	0.883764	0.592	-0.102899	GPR75	G protein-coupled receptor 75
14.19	0.873684	0.566	0.0981114	FXR2	FMR1 autosomal homolog 2
14.21	0.23342	0.0171	-0.554236	P3H3	prolyl 3-hydroxylase 3
14.22	0.0424011	0.00082	-1.21907	COL9A3	collagen type IX alpha 3 chain
14.23	0.801984	0.417	0.174139	PRRG1	proline rich and Gla domain 1
14.25	0.422627	0.0652	0.498904	ALX1	ALX homeobox 1
14.27	0.66715	0.223	-0.296296	SRP54	signal recognition particle 54
14.28	0.867916	0.555	-0.108464	ZNF45	zinc finger protein 45
14.29	0.107503	0.00397	0.969752	KLRD1	killer cell lectin like receptor D1
14.3	0.688342	0.251	-0.473695	DUSP12	dual specificity phosphatase 12
14.3	0.843352	0.494	-0.196474	CCL25	C-C motif chemokine ligand 25
14.31	0.570018	0.141	0.340061	IL17A	interleukin 17A
14.33	0.679599	0.24	0.258047	TP53BP2	tumor protein p53 binding protein 2
14.34	0.809788	0.432	0.18928	ERG	ERG, ETS transcription factor
14.35	0.672488	0.23	0.265085	GNA14	G protein subunit alpha 14
14.36	0.909083	0.66	0.0908341	GTF3C5	general transcription factor IIIC subunit 5
14.37	0.960274	0.819	-0.0572598	NDN	necdin, MAGE family member
14.39	0.499033	0.0997	-0.616741	CITED1	Cbp/p300 interacting transactivator with Glu/Asp rich carboxy-terminal domain 1
14.4	0.482636	0.0935	0.68526	F10	coagulation factor X
14.4	0.921265	0.691	0.133432	LYL1	LYL1, basic helix-loop-helix family member
14.41	0.844491	0.499	0.288488	BAG1	BCL2 associated athanogene 1
14.42	0.883614	0.591	0.241587	ARL5A	ADP ribosylation factor like GTPase 5A
14.43	0.716198	0.291	0.195681	PDE1C	phosphodiesterase 1C
14.45	0.916217	0.678	-0.104356	PLOD2	procollagen-lysine,2-oxoglutarate 5-dioxygenase 2
14.46	0.504879	0.102	0.417337	SHBG	sex hormone binding globulin
14.47	0.620603	0.178	-0.32188	KCNQ3	potassium voltage-gated channel subfamily Q member 3
14.48	0.975106	0.885	-0.0571654	BACE1	beta-secretase 1
14.5	0.826153	0.459	0.282753	JAK1	Janus kinase 1
14.6	0.733311	0.31	-0.26582	HS3ST3A1	heparan sulfate-glucosamine 3-sulfotransferase 3A1
14.7	0.957002	0.806	-0.0466373	DUSP8	dual specificity phosphatase 8
14.9	0.905814	0.647	-0.100995	TCIRG1	T-cell immune regulator 1, ATPase H+ transporting V0 subunit a3
15.1	0.427079	0.0678	-0.502276	DPP4	dipeptidyl peptidase 4
15.1	0.669222	0.227	0.283547	ST7	suppression of tumorigenicity 7
15.11	0.0090295	6.87e-05	-1.22004	CLDN1	claudin 1
15.12	0.663372	0.218	-0.242163	RAP1GDS1	Rap1 GTPase-GDP dissociation stimulator 1
15.13	0.883565	0.59	-0.0835415	NXF1	nuclear RNA export factor 1
15.14	0.82122	0.451	-0.165591	VOPP1	vesicular, overexpressed in cancer, prosurvival protein 1
15.15	0.896052	0.619	0.0946236	URGCP	upregulator of cell proliferation
15.16	0.622543	0.18	-0.383718	ADORA2B	adenosine A2b receptor
15.17	0.744104	0.326	-0.170991	MRPL37	mitochondrial ribosomal protein L37
15.18	0.378196	0.0507	-0.479137	PSD3	pleckstrin and Sec7 domain containing 3
15.2	0.421156	0.0642	0.883146	2002-03-01	mitochondrial amidoxime reducing component 2
15.21	0.834258	0.474	-0.124747	RANBP10	RAN binding protein 10
15.22	0.847743	0.505	-0.137374	ERCC5	ERCC excision repair 5, endonuclease
15.23	0.607527	0.166	0.223383	BTBD6	BTB domain containing 6
15.24	0.922321	0.694	0.105956	PNPLA6	patatin like phospholipase domain containing 6
15.25	0.411261	0.0606	-1.04613	SCRG1	stimulator of chondrogenesis 1
15.26	0.998595	0.997	-0.0006144	SLC25A38	solute carrier family 25 member 38
15.27	0.763059	0.354	-0.172888	SLC22A23	solute carrier family 22 member 23
15.28	0.951671	0.783	-0.0626012	PAPOLA	poly(A) polymerase alpha
15.29	0.668576	0.225	-0.263358	PHB2	prohibitin 2
15.3	0.803701	0.42	-0.168371	IK	IK cytokine, down-regulator of HLA II
15.3	0.910357	0.665	-0.0949295	GSKIP	GSK3B interacting protein
15.31	0.986248	0.946	0.0130092	NELFCD	negative elongation factor complex member C/D
15.32	0.739801	0.318	0.196634	EAPP	E2F associated phosphoprotein
15.33	0.642311	0.198	-0.260247	PEX26	peroxisomal biogenesis factor 26
15.34	0.494836	0.0982	-0.295121	KRT31	keratin 31
15.35	0.395365	0.0556	0.394997	ARHGEF12	Rho guanine nucleotide exchange factor 12
15.36	0.979271	0.901	0.0314383	PPM1B	protein phosphatase, Mg2+/Mn2+ dependent 1B
15.37	0.808409	0.43	-0.145254	SEZ6L2	seizure related 6 homolog like 2
15.39	0.874608	0.568	-0.0997693	ZNHIT6	zinc finger HIT-type containing 6
15.4	0.545782	0.126	-0.64253	SH3BGR	SH3 domain binding glutamate rich protein
15.4	0.791326	0.399	0.310334	CEACAM1	carcinoembryonic antigen related cell adhesion molecule 1
15.41	0.975106	0.886	-0.0281218	UBQLN2	ubiquilin 2
15.42	0.679243	0.239	-0.308782	FANCG	Fanconi anemia complementation group G
15.43	0.681805	0.244	0.389859	DBNDD2	dysbindin domain containing 2
15.45	0.939467	0.749	0.0645287	DOCK1	dedicator of cytokinesis 1
15.46	0.264883	0.0221	1.24056	ETV5	ETS variant 5
15.47	0.900914	0.633	0.13345	UFM1	ubiquitin fold modifier 1
15.48	0.859223	0.529	0.320844	ADGRG1	adhesion G protein-coupled receptor G1
15.5	0.713426	0.287	-0.238437	GLRX2	glutaredoxin 2
15.7	0.715916	0.29	0.328874	SEC24B	SEC24 homolog B, COPII coat complex component
15.8	0.60983	0.168	-0.478697	NLRP2	NLR family pyrin domain containing 2
15.9	0.938894	0.746	-0.252325	PIH1D1	PIH1 domain containing 1
16.1	0.642357	0.198	-0.261137	CORO1B	coronin 1B
16.1	0.889854	0.605	0.137006	FMO4	flavin containing monooxygenase 4
16.11	0.790828	0.398	0.286137	SRSF10	serine and arginine rich splicing factor 10
16.12	0.974965	0.88	-0.0356186	ZC3H15	zinc finger CCCH-type containing 15
16.13	0.879052	0.579	0.162051	LARP6	La ribonucleoprotein domain family member 6
16.14	0.98667	0.949	0.0122515	ZZZ3	zinc finger ZZ-type containing 3
16.15	0.813233	0.439	-0.193806	ANTXR2	anthrax toxin receptor 2
16.16	0.416687	0.0621	0.314048	SRGAP2	SLIT-ROBO Rho GTPase activating protein 2
16.17	0.862169	0.535	-0.153141	RNPEPL1	arginyl aminopeptidase like 1
16.18	0.804413	0.421	-0.128593	EIF4EBP2	eukaryotic translation initiation factor 4E binding protein 2
16.19	0.848561	0.507	0.203526	DMTF1	cyclin D binding myb like transcription factor 1
16.2	0.897519	0.623	-0.0871893	HINFP	histone H4 transcription factor
16.21	0.773421	0.371	-0.195285	PLA2G15	phospholipase A2 group XV
16.22	0.532247	0.118	-0.433917	GMEB1	glucocorticoid modulatory element binding protein 1
16.23	0.139635	0.00605	-0.536581	LRRC20	leucine rich repeat containing 20
16.25	0.922321	0.693	0.0727189	YTHDF3	YTH N6-methyladenosine RNA binding protein 3
16.26	0.989035	0.958	-0.0099446	C2CD3	C2 calcium dependent domain containing 3
16.27	0.609436	0.168	-0.225138	REXO2	RNA exonuclease 2
16.28	0.718979	0.294	0.250547	NFAT5	nuclear factor of activated T-cells 5
16.29	0.910357	0.664	-0.0991125	IWS1	IWS1, SUPT6H interacting protein
16.3	0.0252179	0.000363	1.68596	CLIC3	chloride intracellular channel 3
16.3	0.797096	0.408	-0.192412	MRPS18C	mitochondrial ribosomal protein S18C
16.31	0.95926	0.813	0.0443158	TRAF3IP2	TRAF3 interacting protein 2
16.32	0.966884	0.845	-0.0378882	REEP1	receptor accessory protein 1
16.33	0.711035	0.285	-0.199535	PEX11B	peroxisomal biogenesis factor 11 beta
16.34	0.936395	0.731	-0.0699538	SAMM50	SAMM50 sorting and assembly machinery component
16.35	0.746329	0.328	0.273518	TNRC6A	trinucleotide repeat containing 6A
16.36	0.978651	0.896	-0.0242379	RBM7	RNA binding motif protein 7
16.37	0.983707	0.928	-0.0171447	MCAT	malonyl-CoA-acyl carrier protein transacylase
16.38	0.82506	0.456	-0.179173	SLC5A6	solute carrier family 5 member 6
16.39	0.900054	0.631	0.13	RFXANK	regulatory factor X associated ankyrin containing protein
16.4	0.752449	0.339	0.236073	GPR107	G protein-coupled receptor 107
16.4	0.971525	0.866	0.0428434	ASMTL	acetylserotonin O-methyltransferase-like
16.41	0.985137	0.94	0.0166531	SMUG1	single-strand-selective monofunctional uracil-DNA glycosylase 1
16.45	0.64263	0.198	0.344448	FARS2	phenylalanyl-tRNA synthetase 2, mitochondrial
16.46	0.783126	0.388	0.289065	BSDC1	BSD domain containing 1
16.47	0.966884	0.848	0.0984714	TMEM19	transmembrane protein 19
16.48	0.909083	0.66	0.133566	RSAD1	radical S-adenosyl methionine domain containing 1
16.5	0.670251	0.228	0.276057	TBC1D13	TBC1 domain family member 13
16.6	0.349812	0.0412	0.956195	DHRS4	dehydrogenase/reductase 4
16.7	0.276755	0.0241	0.74489	SLC39A3	solute carrier family 39 member 3
16.8	0.502368	0.101	-0.71631	MOXD1	monooxygenase DBH like 1
16.9	0.983658	0.926	0.0279705	SPATS2L	spermatogenesis associated serine rich 2 like
17.1	0.681805	0.244	0.451542	LYAR	Ly1 antibody reactive
17.1	0.936395	0.731	0.0726648	CITED2	Cbp/p300 interacting transactivator with Glu/Asp rich carboxy-terminal domain 2
17.11	0.647251	0.203	0.276352	FETUB	fetuin B
17.12	0.972876	0.873	0.024194	KCTD5	potassium channel tetramerization domain containing 5
17.13	0.444894	0.077	-0.479129	TBC1D8B	TBC1 domain family member 8B
17.14	0.801682	0.415	-0.140392	HMG20A	high mobility group 20A
17.15	0.880013	0.582	0.0882055	PDCD1LG2	programmed cell death 1 ligand 2
17.16	0.689537	0.254	0.223071	TNFSF13	tumor necrosis factor superfamily member 13
17.17	0.742549	0.323	0.188996	TOLLIP	toll interacting protein
17.18	0.50127	0.1	-0.306033	ATP6V1C1	ATPase H+ transporting V1 subunit C1
17.19	0.797096	0.407	-0.214345	MIOS	meiosis regulator for oocyte development
17.2	0.0188618	0.000236	-0.852129	STEAP3	STEAP3 metalloreductase
17.2	0.570018	0.141	0.539903	TMEM140	transmembrane protein 140
17.21	0.640469	0.196	-0.226815	URM1	ubiquitin related modifier 1
17.22	0.909083	0.66	-0.103125	IGF2BP3	insulin like growth factor 2 mRNA binding protein 3
17.23	0.961121	0.825	-0.0378795	HSPB7	heat shock protein family B (small) member 7
17.24	0.585887	0.152	-0.271486	BRE	brain and reproductive organ-expressed (TNFRSF1A modulator)
17.25	0.87785	0.575	0.137888	SLC39A4	solute carrier family 39 member 4
17.26	0.770076	0.364	-0.1527	CCDC25	coiled-coil domain containing 25
17.27	0.626301	0.182	-0.21906	SAYSD1	SAYSVFN motif domain containing 1
17.28	0.545782	0.126	-0.321207	MOCS2	molybdenum cofactor synthesis 2
17.3	0.882667	0.587	0.108498	MLC1	megalencephalic leukoencephalopathy with subcortical cysts 1
17.31	0.812025	0.435	0.250442	GFOD1	glucose-fructose oxidoreductase domain containing 1
17.32	0.848802	0.507	0.181265	KLHDC4	kelch domain containing 4
17.33	0.531317	0.117	-0.269726	CMTR2	cap methyltransferase 2
17.34	0.699495	0.268	-0.167968	CHST11	carbohydrate (chondroitin 4) sulfotransferase 11
17.35	0.754262	0.342	-0.314898	DCP1A	decapping mRNA 1A
17.36	0.883565	0.59	0.185763	MIEF1	mitochondrial elongation factor 1
17.37	0.552333	0.13	0.269601	PPP2R2D	protein phosphatase 2 regulatory subunit Bdelta
17.38	0.429168	0.0692	-0.536006	WDR12	WD repeat domain 12
17.39	0.706429	0.277	0.295545	LAT2	linker for activation of T-cells family member 2
17.4	0.526311	0.113	-0.517331	SPRYD3	SPRY domain containing 3
17.4	0.788973	0.396	0.40661	UROD	uroporphyrinogen decarboxylase
17.41	0.955714	0.794	-0.0812359	GAR1	GAR1 ribonucleoprotein
17.42	0.504558	0.102	0.488938	LRRFIP2	LRR binding FLII interacting protein 2
17.44	0.956807	0.802	0.0618622	CWF19L1	CWF19-like 1, cell cycle control (S, pombe)
17.45	0.576313	0.146	0.665152	KLHL42	kelch like family member 42
17.46	0.450943	0.0798	0.563771	SDCBP2	syndecan binding protein 2
17.47	0.767787	0.36	0.235318	ABCC10	ATP binding cassette subfamily C member 10
17.48	0.984459	0.931	0.0372274	DPP8	dipeptidyl peptidase 8
17.5	0.77399	0.372	0.196021	ETAA1	Ewing tumor associated antigen 1
17.6	0.759589	0.348	0.329428	TNRC6C	trinucleotide repeat containing 6C
17.7	0.922179	0.692	0.162319	ANKHD1	ankyrin repeat and KH domain containing 1
17.8	0.883764	0.592	-0.172023	PLEKHA5	pleckstrin homology domain containing A5
17.9	0.61867	0.176	-0.312061	NGLY1	N-glycanase 1
18.1	0.61867	0.177	-0.385529	TADA3	transcriptional adaptor 3
18.1	0.700646	0.269	-0.195003	DSP	desmoplakin
18.12	0.966638	0.845	-0.0391293	TMEM30B	transmembrane protein 30B
18.13	0.213375	0.0136	0.783392	TSC22D3	TSC22 domain family member 3
18.14	0.925041	0.701	-0.0657429	MAL2	mal, T-cell differentiation protein 2 (gene/pseudogene)
18.15	0.868465	0.556	-0.134133	SNCA	synuclein alpha
18.16	0.69053	0.254	-0.263375	CLCN7	chloride voltage-gated channel 7
18.18	0.716315	0.292	-0.163977	TMEM186	transmembrane protein 186
18.19	0.855932	0.522	-0.106379	CGGBP1	CGG triplet repeat binding protein 1
18.2	0.839695	0.487	-0.150931	INTS6	integrator complex subunit 6
18.2	0.966884	0.845	0.0572697	PRUNE1	prune exopolyphosphatase
18.21	0.817978	0.446	-0.197321	MEF2C	myocyte enhancer factor 2C
18.22	0.927045	0.707	0.0648553	UBE2I	ubiquitin conjugating enzyme E2 I
18.24	0.800501	0.412	-0.174293	SYNE2	spectrin repeat containing nuclear envelope protein 2
18.25	0.885781	0.597	0.13952	PASK	PAS domain containing serine/threonine kinase
18.26	0.793577	0.401	-0.194968	POC1A	POC1 centriolar protein A
18.27	0.995349	0.984	0.0038285	TCHH	trichohyalin
18.3	0.96741	0.855	-0.0510666	TRMT1	tRNA methyltransferase 1
18.3	0.967934	0.857	0.0815094	SPEF1	sperm flagellar 1
18.31	0.966533	0.844	0.0336851	MICU1	mitochondrial calcium uptake 1
18.32	0.569484	0.139	0.495536	ABI3BP	ABI family member 3 binding protein
18.33	0.735877	0.314	0.18938	THAP11	THAP domain containing 11
18.34	0.762793	0.353	0.143526	OSER1	oxidative stress responsive serine rich 1
18.36	0.324998	0.0356	-0.493829	MPHOSPH9	M-phase phosphoprotein 9
18.37	0.986645	0.947	0.0156374	KCTD9	potassium channel tetramerization domain containing 9
18.38	0.780322	0.384	-0.168706	NRP1	neuropilin 1
18.39	0.983659	0.927	-0.0187527	MAP2K2	mitogen-activated protein kinase kinase 2
18.4	0.573168	0.143	0.606125	HIVEP2	human immunodeficiency virus type I enhancer binding protein 2
18.4	0.980317	0.909	-0.0262031	PMEPA1	prostate transmembrane protein, androgen induced 1
18.42	0.74968	0.335	0.224223	PRRC2C	proline rich coiled-coil 2C
18.43	0.757328	0.345	0.304006	YIPF6	Yip1 domain family member 6
18.44	0.743021	0.324	0.503761	PRR13	proline rich 13
18.45	0.146612	0.00692	1.08793	PCDH1	protocadherin 1
18.48	0.762365	0.352	0.365407	SPPL3	signal peptide peptidase like 3
18.6	0.862169	0.535	0.109371	OVOL2	ovo like zinc finger 2
18.7	0.0226433	0.000308	-1.57491	CHRDL2	chordin like 2
18.8	0.129211	0.00536	0.835869	TNS1	tensin 1
18.9	0.870652	0.559	0.107384	VDAC2	voltage dependent anion channel 2
19.1	0.879842	0.581	-0.236052	OAT	ornithine aminotransferase
19.1	0.964892	0.835	0.0445885	RBM15B	RNA binding motif protein 15B
19.11	0.997043	0.991	0.0029465	GRK6	G protein-coupled receptor kinase 6
19.12	0.545782	0.126	-0.257637	DCTD	dCMP deaminase
19.13	0.960759	0.822	0.0947432	FOSB	FosB proto-oncogene, AP-1 transcription factor subunit
19.14	0.746378	0.328	-0.167711	ERCC1	ERCC excision repair 1, endonuclease non-catalytic subunit
19.15	0.31947	0.0344	-0.529922	UCHL3	ubiquitin C-terminal hydrolase L3
19.16	0.965989	0.841	0.0372199	NPR2	natriuretic peptide receptor 2
19.17	0.229871	0.0162	-0.458706	GGCX	gamma-glutamyl carboxylase
19.18	0.74968	0.334	0.153684	NUMB	NUMB, endocytic adaptor protein
19.19	0.352484	0.0421	0.977184	HPGD	hydroxyprostaglandin dehydrogenase 15-(NAD)
19.2	0.119423	0.00473	0.814014	MBP	myelin basic protein
19.2	0.893795	0.615	-0.218868	F13A1	coagulation factor XIII A chain
19.21	0.217537	0.0145	-0.546289	HPRT1	hypoxanthine phosphoribosyltransferase 1
19.22	0.906711	0.648	-0.108703	GAS1	growth arrest specific 1
19.23	0.880013	0.582	0.121856	DAG1	dystroglycan 1
19.24	0.0711265	0.00172	-0.653748	NFATC4	nuclear factor of activated T-cells 4
19.25	0.945305	0.772	-0.0751194	GRB14	growth factor receptor bound protein 14
19.26	0.324998	0.0355	1.11987	SERPINE1	serpin family E member 1
19.27	0.937492	0.739	-0.0475648	ERCC3	ERCC excision repair 3, TFIIH core complex helicase subunit
19.28	0.812957	0.438	-0.208005	DLD	dihydrolipoamide dehydrogenase
19.29	0.932704	0.718	0.0772043	SLC20A2	solute carrier family 20 member 2
19.3	0.827356	0.462	-0.155041	RB1	RB transcriptional corepressor 1
19.3	0.917127	0.68	0.262266	GLB1	galactosidase beta 1
19.31	0.844491	0.497	-0.126042	ABCC8	ATP binding cassette subfamily C member 8
19.32	0.106867	0.00389	0.819753	F8	coagulation factor VIII
19.33	0.884605	0.595	-0.135572	FCGR2A	Fc fragment of IgG receptor IIa
19.34	0.891387	0.609	-0.222226	ST3GAL1	ST3 beta-galactoside alpha-2,3-sialyltransferase 1
19.35	0.998092	0.994	-0.0017875	SLC20A1	solute carrier family 20 member 1
19.36	0.801682	0.415	0.12422	PPP2R5B	protein phosphatase 2 regulatory subunit B'beta
19.37	0.898682	0.628	0.152097	STAT4	signal transducer and activator of transcription 4
19.38	0.4568	0.0821	0.366437	ASL	argininosuccinate lyase
19.39	0.865024	0.542	0.18184	LSP1	lymphocyte-specific protein 1
19.4	0.832028	0.471	0.292647	CRYZ	crystallin zeta
19.4	0.893795	0.614	-0.169617	PRCP	prolylcarboxypeptidase
19.41	0.759296	0.347	0.286479	CDC34	cell division cycle 34
19.42	0.79525	0.403	0.235962	RALBP1	ralA binding protein 1
19.43	0.741945	0.322	0.280053	NR3C1	nuclear receptor subfamily 3 group C member 1
19.44	0.903543	0.64	0.179808	PROS1	protein S (alpha)
19.45	0.960843	0.823	0.109713	AP2B1	adaptor related protein complex 2 beta 1 subunit
19.46	0.222633	0.0151	0.95161	ATP2B1	ATPase plasma membrane Ca2+ transporting 1
19.47	0.546388	0.126	0.28999	ADORA1	adenosine A1 receptor
19.48	0.867027	0.55	0.238917	IMMT	inner membrane mitochondrial protein
19.5	0.897549	0.624	-0.247272	TFF3	trefoil factor 3
19.7	0.0514706	0.00108	1.04621	NEDD9	neural precursor cell expressed, developmentally down-regulated 9
19.8	0.992173	0.967	-0.0087071	CD8A	CD8a molecule
19.9	0.544721	0.125	-0.402981	IL7	interleukin 7
20.1	0.0256484	0.000376	1.1348	VIP	vasoactive intestinal peptide
20.1	0.715067	0.289	0.536345	CAPG	capping actin protein, gelsolin like
20.11	0.842685	0.493	0.135905	NFKB1	nuclear factor kappa B subunit 1
20.12	0.0500044	0.00105	-0.810113	MANF	mesencephalic astrocyte derived neurotrophic factor
20.13	0.805341	0.424	-0.112806	AMPD2	adenosine monophosphate deaminase 2
20.14	0.758285	0.346	-0.173836	AAMP	angio associated migratory cell protein
20.15	0.667472	0.224	0.329158	DAZ1	deleted in azoospermia 1
20.16	0.925582	0.703	-0.100304	CD53	CD53 molecule
20.18	0.710249	0.284	-0.301922	FMO3	flavin containing monooxygenase 3
20.19	0.227812	0.0157	0.481982	RASSF7	Ras association domain family member 7
20.2	0.955946	0.796	-0.087374	MSH2	mutS homolog 2
20.2	0.966884	0.851	-0.0280609	GJA4	gap junction protein alpha 4
20.21	0.661736	0.217	0.406844	WARS	tryptophanyl-tRNA synthetase
20.22	0.995349	0.984	-0.0044391	PLCG2	phospholipase C gamma 2
20.23	0.863552	0.537	0.151739	HLX	H2,0 like homeobox
20.24	0.445282	0.0774	-0.337492	LRBA	LPS responsive beige-like anchor protein
20.25	0.378196	0.0504	0.445304	CCND3	cyclin D3
20.26	0.718783	0.294	0.227899	DEFA5	defensin alpha 5
20.27	0.416687	0.0622	0.865172	CD83	CD83 molecule
20.28	0.183302	0.0103	-0.515594	PAM	peptidylglycine alpha-amidating monooxygenase
20.29	0.89222	0.611	-0.0800141	RPS6KB1	ribosomal protein S6 kinase B1
20.3	0.635471	0.19	-0.20887	SSRP1	structure specific recognition protein 1
20.3	0.846621	0.503	-0.213027	ROCK2	Rho associated coiled-coil containing protein kinase 2
20.31	0.959769	0.816	0.0916512	MRC1	mannose receptor, C type 1
20.32	0.0317989	0.000514	-0.877679	NSG1	neuron specific gene family member 1
20.33	0.892874	0.613	-0.0705496	COPA	coatomer protein complex subunit alpha
20.34	0.884691	0.595	0.128391	FAH	fumarylacetoacetate hydrolase
20.35	0.770076	0.364	0.272992	SSFA2	sperm specific antigen 2
20.36	0.716736	0.292	-0.242978	STIP1	stress induced phosphoprotein 1
20.37	0.378196	0.0506	-0.976939	PTPRZ1	protein tyrosine phosphatase, receptor type Z1
20.38	0.983658	0.926	0.0196381	ACADM	acyl-CoA dehydrogenase, C-4 to C-12 straight chain
20.39	0.847479	0.504	0.178785	GPC5	glypican 5
20.4	0.908375	0.657	0.119934	CSNK2A2	casein kinase 2 alpha 2
20.4	0.998595	0.997	0.001501	TSPAN8	tetraspanin 8
20.41	0.445282	0.0772	-0.547831	PAEP	progestagen associated endometrial protein
20.42	0.957126	0.809	0.0968538	PUDP	pseudouridine 5'-phosphatase
20.43	0.968028	0.857	-0.0335359	CACNA1B	calcium voltage-gated channel subunit alpha1 B
20.44	0.691128	0.256	0.547671	GJA1	gap junction protein alpha 1
20.45	0.751088	0.337	-0.237109	FHL3	four and a half LIM domains 3
20.46	0.978951	0.897	-0.0406181	ME2	malic enzyme 2
20.47	0.953176	0.788	-0.0742816	TFAM	transcription factor A, mitochondrial
20.48	0.837991	0.48	0.159559	ZP2	zona pellucida glycoprotein 2
20.5	0.944834	0.771	-0.0669339	GLI3	GLI family zinc finger 3
20.7	0.77695	0.379	0.340668	IL16	interleukin 16
20.8	0.367922	0.0469	-0.539158	HMBS	hydroxymethylbilane synthase
20.9	0.134462	0.00571	0.47933	RGS11	regulator of G-protein signaling 11
21.1	0.714755	0.289	-0.159784	RBM8A	RNA binding motif protein 8A
21.12	0.848449	0.506	0.14721	SGK2	SGK2, serine/threonine kinase 2
21.13	0.971153	0.865	-0.0503301	CD34	CD34 molecule
21.14	0.85277	0.517	0.18067	NFE2	nuclear factor, erythroid 2
21.15	0.847202	0.503	-0.351689	NR4A3	nuclear receptor subfamily 4 group A member 3
21.16	0.961754	0.828	0.0357058	RCE1	Ras converting CAAX endopeptidase 1
21.17	0.482636	0.0935	0.40621	GTF2A1L	general transcription factor IIA subunit 1 like
21.18	0.281107	0.0248	-0.443147	TRIAP1	TP53 regulated inhibitor of apoptosis 1
21.19	0.992446	0.971	0.0105999	SPAG1	sperm associated antigen 1
21.2	0.785758	0.393	-0.258631	AKAP10	A-kinase anchoring protein 10
21.2	0.971985	0.87	-0.0294236	INA	internexin neuronal intermediate filament protein alpha
21.21	0.728538	0.305	-0.196604	ACADSB	acyl-CoA dehydrogenase, short/branched chain
21.22	0.0151887	0.000173	-1.79216	CA3	carbonic anhydrase 3
21.23	0.773344	0.371	-0.381504	ADAMTS5	ADAM metallopeptidase with thrombospondin type 1 motif 5
21.24	0.932704	0.719	-0.0711233	TRMT112	tRNA methyltransferase 11-2 homolog (S, cerevisiae)
21.25	0.739145	0.317	-0.163129	RYK	receptor-like tyrosine kinase
21.26	0.975384	0.888	-0.0396346	LAMA4	laminin subunit alpha 4
21.27	0.966884	0.849	0.0346668	GABPB1	GA binding protein transcription factor beta subunit 1
21.28	0.848449	0.506	0.182763	GCHFR	GTP cyclohydrolase I feedback regulator
21.29	0.778878	0.382	0.186911	PNKP	polynucleotide kinase 3'-phosphatase
21.3	0.845279	0.5	-0.175694	MLLT11	myeloid/lymphoid or mixed-lineage leukemia; translocated to, 11
21.3	0.962816	0.832	-0.0332878	UBAP1	ubiquitin associated protein 1
21.32	0.832028	0.471	0.21779	MAGEB1	MAGE family member B1
21.33	0.0126441	0.000127	-0.853229	CASP3	caspase 3
21.34	0.367922	0.0468	-0.691114	KIF20A	kinesin family member 20A
21.35	0.878504	0.576	-0.125566	F8A1	coagulation factor VIII-associated 1
21.36	0.828006	0.465	0.148766	RALY	RALY heterogeneous nuclear ribonucleoprotein
21.37	0.781518	0.385	-0.199132	GATM	glycine amidinotransferase
21.38	0.765284	0.356	-0.296775	MBOAT7	membrane bound O-acyltransferase domain containing 7
21.39	0.669222	0.227	-0.182651	GTF2A2	general transcription factor IIA subunit 2
21.4	0.774944	0.376	0.365726	NDUFA5	NADH:ubiquinone oxidoreductase subunit A5
21.4	0.94618	0.775	0.129658	LIPG	lipase G, endothelial type
21.41	0.958041	0.811	-0.105059	TIMM10B	translocase of inner mitochondrial membrane 10 homolog B (yeast)
21.42	0.461813	0.0838	0.451175	OAS1	2'-5'-oligoadenylate synthetase 1
21.43	0.968574	0.859	-0.0484429	ODF3B	outer dense fiber of sperm tails 3B
21.44	0.671793	0.23	0.423256	PPM1A	protein phosphatase, Mg2+/Mn2+ dependent 1A
21.45	0.991494	0.964	0.0293755	PPP1R8	protein phosphatase 1 regulatory subunit 8
21.46	0.0005744	7.05e-07	1.58339	LAMC3	laminin subunit gamma 3
21.47	0.627422	0.183	1.01676	SCMH1	sex comb on midleg homolog 1 (Drosophila)
21.48	0.59471	0.157	-0.582486	RCVRN	recoverin
21.5	0.871213	0.562	0.250981	ANP32B	acidic nuclear phosphoprotein 32 family member B
21.6	0.679599	0.24	0.364802	VPS28	VPS28, ESCRT-I subunit
21.7	0.594634	0.157	0.359504	PPP3CC	protein phosphatase 3 catalytic subunit gamma
21.8	0.86327	0.537	-0.140342	PKIA	protein kinase (cAMP-dependent, catalytic) inhibitor alpha
21.9	0.0847465	0.00246	-0.857822	AOC1	amine oxidase, copper containing 1
22.1	0.797096	0.408	-0.163922	GPR3	G protein-coupled receptor 3
22.1	0.914185	0.673	0.082293	FHIT	fragile histidine triad
22.12	0.101036	0.00345	-0.680432	SLC39A6	solute carrier family 39 member 6
22.13	0.173138	0.0092	-1.04602	BMP4	bone morphogenetic protein 4
22.15	0.324998	0.0356	0.453061	APLP1	amyloid beta precursor like protein 1
22.16	0.975183	0.887	0.0455903	MKRN3	makorin ring finger protein 3
22.17	0.079283	0.0021	-0.63754	SHMT2	serine hydroxymethyltransferase 2
22.18	0.0692783	0.00166	0.634668	PRELP	proline and arginine rich end leucine rich repeat protein
22.19	0.91414	0.672	0.0830189	SUPT4H1	SPT4 homolog, DSIF elongation factor subunit
22.22	0.274201	0.0237	-0.449819	MFAP2	microfibrillar associated protein 2
22.23	0.733311	0.31	-0.170887	PAK1	p21 (RAC1) activated kinase 1
22.24	0.675601	0.233	-0.234728	GALNT1	polypeptide N-acetylgalactosaminyltransferase 1
22.25	0.694087	0.26	-0.166777	HNMT	histamine N-methyltransferase
22.27	0.289302	0.0262	-1.35633	SLC38A3	solute carrier family 38 member 3
22.28	0.956807	0.805	-0.0365476	TMEFF1	transmembrane protein with EGF like and two follistatin like domains 1
22.29	0.681805	0.243	-0.179743	PFKM	phosphofructokinase, muscle
22.3	0.63195	0.185	0.450873	HERC1	HECT and RLD domain containing E3 ubiquitin protein ligase family member 1
22.31	0.66715	0.223	-0.232682	SMAD4	SMAD family member 4
22.33	0.66384	0.22	0.242726	DGKE	diacylglycerol kinase epsilon
22.34	0.986248	0.946	0.01188	PDIA2	protein disulfide isomerase family A member 2
22.35	0.641651	0.197	-0.208343	ALDH4A1	aldehyde dehydrogenase 4 family member A1
22.36	0.759589	0.348	-0.156931	TMED1	transmembrane p24 trafficking protein 1
22.37	0.908784	0.658	-0.0706544	SNAPC2	small nuclear RNA activating complex polypeptide 2
22.39	0.327631	0.036	-0.657129	P2RX5	purinergic receptor P2X 5
22.4	0.386669	0.0533	0.930175	CX3CR1	C-X3-C motif chemokine receptor 1
22.4	0.578998	0.148	-0.32417	DDB2	damage specific DNA binding protein 2
22.41	0.66715	0.222	-0.444464	LOXL1	lysyl oxidase like 1
22.42	0.910042	0.662	-0.114997	NPY4R	neuropeptide Y receptor Y4
22.43	0.531317	0.117	0.80637	MTM1	myotubularin 1
22.46	0.767552	0.359	0.460766	FOLR1	folate receptor 1
22.47	0.956807	0.802	0.172778	PRDX4	peroxiredoxin 4
22.48	0.588928	0.153	0.701954	ELF2	E74 like ETS transcription factor 2
22.5	0.922321	0.694	-0.0794852	ST14	suppression of tumorigenicity 14
22.6	0.938204	0.742	-0.0576039	IKZF1	IKAROS family zinc finger 1
22.7	0.900914	0.633	0.15533	VEGFB	vascular endothelial growth factor B
22.9	0.904945	0.645	0.10742	KAT6A	lysine acetyltransferase 6A
23.1	0.801984	0.417	-0.177264	KLK6	kallikrein related peptidase 6
23.1	0.862052	0.534	-0.173887	NIPA2	non imprinted in Prader-Willi/Angelman syndrome 2
23.11	0.938204	0.742	-0.0636482	CGRRF1	cell growth regulator with ring finger domain 1
23.12	0.94281	0.757	-0.0536723	ZNF32	zinc finger protein 32
23.14	0.203294	0.0123	0.807985	ARHGAP29	Rho GTPase activating protein 29
23.15	0.688342	0.251	-0.259866	CD5	CD5 molecule
23.16	0.924095	0.699	0.0656071	ST3GAL2	ST3 beta-galactoside alpha-2,3-sialyltransferase 2
23.17	0.746582	0.329	-0.177045	SMARCD1	SWI/SNF related, matrix associated, actin dependent regulator of chromatin, subfamily d, member 1
23.18	0.989347	0.958	0.0079355	ATXN2	ataxin 2
23.19	0.770313	0.366	-0.179206	BBS9	Bardet-Biedl syndrome 9
23.2	0.416687	0.0621	0.522754	EGFR	epidermal growth factor receptor
23.2	0.444894	0.077	-0.323491	AP3S1	adaptor related protein complex 3 sigma 1 subunit
23.21	0.716315	0.291	-0.180877	LALBA	lactalbumin alpha
23.22	0.254221	0.0197	-0.433296	CELF1	CUGBP, Elav-like family member 1
23.23	0.966952	0.853	-0.034725	SMARCD3	SWI/SNF related, matrix associated, actin dependent regulator of chromatin, subfamily d, member 3
23.24	0.823225	0.454	-0.172607	CNR1	cannabinoid receptor 1
23.25	0.818732	0.447	-0.148677	PEX7	peroxisomal biogenesis factor 7
23.26	0.770313	0.366	0.176448	UCP2	uncoupling protein 2
23.27	0.568463	0.139	0.291398	CENPB	centromere protein B
23.28	0.942949	0.765	0.064423	ATXN3	ataxin 3
23.29	0.933385	0.722	-0.062528	PTPRN2	protein tyrosine phosphatase, receptor type N2
23.3	0.767091	0.358	0.257899	USP13	ubiquitin specific peptidase 13 (isopeptidase T-3)
23.3	0.980298	0.908	0.0457351	PRKCB	protein kinase C beta
23.31	0.741945	0.322	-0.236933	LOXL2	lysyl oxidase like 2
23.32	0.880272	0.583	0.113107	CTNND2	catenin delta 2
23.33	0.942658	0.756	-0.0741628	KIT	KIT proto-oncogene receptor tyrosine kinase
23.34	0.154436	0.00746	-0.830819	MAD2L1	MAD2 mitotic arrest deficient-like 1 (yeast)
23.35	0.785758	0.393	0.189009	GFI1	growth factor independent 1 transcriptional repressor
23.36	0.915798	0.677	-0.0587461	SLBP	stem-loop binding protein
23.37	0.89774	0.625	0.074991	TRIM38	tripartite motif containing 38
23.38	0.289302	0.0263	-0.456309	QSOX1	quiescin sulfhydryl oxidase 1
23.39	0.146191	0.00678	-0.820626	SRPRA	SRP receptor alpha subunit
23.4	0.909083	0.66	0.0712563	SLC4A2	solute carrier family 4 member 2
23.4	0.966884	0.852	0.0459306	HPS1	HPS1, biogenesis of lysosomal organelles complex 3 subunit 1
23.41	0.355605	0.0426	-0.430347	SMAD2	SMAD family member 2
23.42	0.196594	0.0116	0.787779	ADARB1	adenosine deaminase, RNA specific B1
23.43	0.530194	0.116	0.389495	PDLIM1	PDZ and LIM domain 1
23.44	0.935809	0.728	0.0728886	CRH	corticotropin releasing hormone
23.45	0.858091	0.528	-0.270902	MRPL3	mitochondrial ribosomal protein L3
23.46	0.971525	0.867	-0.0409313	DAZL	deleted in azoospermia like
23.47	0.645428	0.202	0.539546	NVL	nuclear VCP-like
23.48	0.97488	0.879	-0.0289309	BARD1	BRCA1 associated RING domain 1
23.5	0.585378	0.151	0.467431	MAP4K1	mitogen-activated protein kinase kinase kinase kinase 1
23.6	0.53093	0.117	-0.401607	ECM1	extracellular matrix protein 1
23.7	0.748803	0.331	-0.291276	TFAP2C	transcription factor AP-2 gamma
23.8	0.539527	0.121	0.268168	MAPK1IP1L	mitogen-activated protein kinase 1 interacting protein 1 like
23.9	0.463922	0.0845	-0.451923	TYMS	thymidylate synthetase
24.1	0.0242396	0.000339	-0.928895	CKS2	CDC28 protein kinase regulatory subunit 2
24.1	0.668576	0.225	0.245007	DDR2	discoidin domain receptor tyrosine kinase 2
24.11	0.901575	0.635	-0.116307	CD46	CD46 molecule
24.12	0.314304	0.0328	-0.789831	CD6	CD6 molecule
24.13	0.661736	0.217	0.310372	CRHR1	corticotropin releasing hormone receptor 1
24.14	0.0865852	0.00255	-0.514129	DAP	death associated protein
24.15	0.284144	0.0254	0.712842	CTGF	connective tissue growth factor
24.16	0.613789	0.171	-0.374066	RNASE3	ribonuclease A family member 3
24.17	0.0562901	0.00124	-1.01563	RRM2	ribonucleotide reductase regulatory subunit M2
24.18	0.880976	0.583	0.105949	RHOG	ras homolog family member G
24.19	0.754863	0.342	0.523432	CXCL9	C-X-C motif chemokine ligand 9
24.2	0.599325	0.159	0.5021	MAL	mal, T-cell differentiation protein
24.2	0.984756	0.934	0.0228095	TSN	translin
24.21	0.984756	0.934	-0.0132963	ATXN1	ataxin 1
24.22	0.317	0.0335	-0.445476	M6PR	mannose-6-phosphate receptor, cation dependent
24.23	0.904945	0.645	-0.115694	NFYB	nuclear transcription factor Y subunit beta
24.24	0.884605	0.595	0.146132	EDNRA	endothelin receptor type A
24.25	0.600406	0.16	-0.332218	MYBPC2	myosin binding protein C, fast type
24.26	0.96605	0.842	-0.0437799	SNRNP27	small nuclear ribonucleoprotein U4/U6,U5 subunit 27
24.27	0.908375	0.657	-0.478445	GSTT1	glutathione S-transferase theta 1
24.28	0.897519	0.623	0.119653	CRP	C-reactive protein, pentraxin-related
24.29	0.695227	0.261	0.302384	CYP27A1	cytochrome P450 family 27 subfamily A member 1
24.3	0.607136	0.165	-0.251023	PSMA5	proteasome subunit alpha 5
24.3	0.710249	0.283	0.493058	CASC3	cancer susceptibility candidate 3
24.31	0.531317	0.117	-0.326341	PCCB	propionyl-CoA carboxylase beta subunit
24.32	0.946953	0.776	0.0729271	LIPA	lipase A, lysosomal acid type
24.33	0.67237	0.23	-0.212051	MVP	major vault protein
24.34	0.0008018	1.59e-06	-2.08733	IGF1	insulin like growth factor 1
24.35	0.844491	0.498	-0.187606	SMPD1	sphingomyelin phosphodiesterase 1
24.36	0.860594	0.532	0.15625	WEE1	WEE1 G2 checkpoint kinase
24.37	0.446821	0.0781	-0.307374	PPP1CC	protein phosphatase 1 catalytic subunit gamma
24.38	0.891869	0.61	-0.100217	CTSO	cathepsin O
24.39	0.812361	0.436	0.218425	AUH	AU RNA binding methylglutaconyl-CoA hydratase
24.4	0.778878	0.381	0.223897	ITPKB	inositol-trisphosphate 3-kinase B
24.4	0.996208	0.986	-0.0044745	RAB5B	RAB5B, member RAS oncogene family
24.41	0.876996	0.572	-0.0942345	ATP5F1	ATP synthase, H+ transporting, mitochondrial Fo complex subunit B1
24.42	0.971985	0.871	0.0482869	GM2A	GM2 ganglioside activator
24.43	0.965415	0.838	0.0631845	PRIM1	primase (DNA) subunit 1
24.44	0.813233	0.439	-0.171959	ST8SIA1	ST8 alpha-N-acetyl-neuraminide alpha-2,8-sialyltransferase 1
24.45	0.0126441	0.000129	1.94556	CDH5	cadherin 5
24.46	0.715833	0.29	0.180528	IFNW1	interferon omega 1
24.47	0.644823	0.202	0.287285	ALAS2	5'-aminolevulinate synthase 2
24.48	0.936687	0.734	-0.120075	UGT2B10	UDP glucuronosyltransferase family 2 member B10
24.5	0.734563	0.311	-0.211578	FGF1	fibroblast growth factor 1
24.6	0.132534	0.00557	1.07489	TIE1	tyrosine kinase with immunoglobulin like and EGF like domains 1
24.7	0.652487	0.209	-0.349734	QPCT	glutaminyl-peptide cyclotransferase
24.8	0.746504	0.329	-0.183579	QARS	glutaminyl-tRNA synthetase
24.9	0.89441	0.617	0.0909112	KHK	ketohexokinase
25.1	0.79525	0.403	-0.155379	ST3GAL4-AS1	ST3GAL4 antisense RNA 1 (head to head)
25.1	0.842624	0.492	-0.170148	CCDC22	coiled-coil domain containing 22
25.13	0.854525	0.519	-0.140702	FUT4	fucosyltransferase 4
25.14	0.669222	0.227	0.338636	NMRK1	nicotinamide riboside kinase 1
25.16	0.578998	0.148	-0.411585	NFIA	nuclear factor I A
25.2	0.297914	0.0285	-1.10854	SYNPO2	synaptopodin 2
25.2	0.559045	0.134	-0.435297	TESC	tescalcin
25.21	0.900563	0.632	-0.0828048	KLF7	Kruppel like factor 7
25.22	0.911072	0.667	-0.146392	GUCY1A3	guanylate cyclase 1 soluble subunit alpha
25.24	0.254221	0.0197	-0.752943	APCDD1	APC down-regulated 1
25.26	0.427085	0.068	0.350639	ASB9	ankyrin repeat and SOCS box containing 9
25.27	0.867671	0.554	-0.170937	SOBP	sine oculis binding protein homolog
25.3	0.938653	0.745	0.0893155	TMEM39B	transmembrane protein 39B
25.31	0.926503	0.707	-0.0557328	PIK3C2G	phosphatidylinositol-4-phosphate 3-kinase catalytic subunit type 2 gamma
25.32	0.296096	0.0281	-0.403534	C19orf24	chromosome 19 open reading frame 24
25.33	0.652487	0.209	-0.452923	SNORD114-3	small nucleolar RNA, C/D box 114-3
25.34	0.664809	0.22	0.26677	LINC01556	long intergenic non-protein coding RNA 1556
25.36	0.586286	0.152	0.367057	PPP1R9A	protein phosphatase 1 regulatory subunit 9A
25.37	0.768911	0.361	0.224866	RAMP3	receptor (G protein-coupled) activity modifying protein 3
25.39	0.720699	0.297	0.184179	RBM22	RNA binding motif protein 22
25.4	0.231607	0.0166	0.758054	SHE	Src homology 2 domain containing E
25.43	0.885781	0.597	0.139483	PRSS12	protease, serine 12
25.44	0.924848	0.7	0.121584	BTBD1	BTB domain containing 1
25.45	0.69828	0.266	-0.31032	DEPDC1B	DEP domain containing 1B
25.48	0.711039	0.285	-0.229337	LOC285500	uncharacterized LOC285500
25.7	0.925792	0.703	0.0640239	STKLD1	serine/threonine kinase like domain containing 1
25.8	0.616577	0.173	-0.256546	COMMD8	COMM domain containing 8
25.9	0.910357	0.665	0.070759	STK40	serine/threonine kinase 40
26.1	0.553845	0.131	0.274883	CCDC94	coiled-coil domain containing 94
26.1	0.831278	0.47	0.226747	ZFC3H1	zinc finger C3H1-type containing
26.11	0.957126	0.808	-0.0536969	TENM1	teneurin transmembrane protein 1
26.12	0.956807	0.8	0.0403844	PLEKHM1	pleckstrin homology and RUN domain containing M1
26.13	0.695348	0.261	-0.336718	PCNX2	pecanex homolog 2 (Drosophila)
26.14	0.91414	0.672	-0.0839253	GCM1	glial cells missing homolog 1
26.15	0.85277	0.517	-0.142328	ZC4H2	zinc finger C4H2-type containing
26.16	0.933816	0.723	-0.0812845	PCBP4	poly(rC) binding protein 4
26.18	0.936067	0.73	-0.0800543	ADAMTS3	ADAM metallopeptidase with thrombospondin type 1 motif 3
26.19	0.942949	0.763	-0.0538086	DISC1	disrupted in schizophrenia 1
26.2	0.48292	0.0938	0.354082	HERC5	HECT and RLD domain containing E3 ubiquitin protein ligase 5
26.2	0.998101	0.995	0.0012524	ISY1-RAB43	ISY1-RAB43 readthrough
26.21	0.879021	0.578	0.105784	HHATL	hedgehog acyltransferase-like
26.22	0.293243	0.0272	-0.913554	VAT1L	vesicle amine transport 1 like
26.23	0.911437	0.668	0.0707181	PDRG1	p53 and DNA damage regulated 1
26.24	0.551885	0.13	0.249427	RUSC2	RUN and SH3 domain containing 2
26.25	0.932409	0.717	0.0697475	OTUD3	OTU deubiquitinase 3
26.26	0.34157	0.0393	-0.519678	FZD10	frizzled class receptor 10
26.27	0.959637	0.815	-0.0451023	ANKRD50	ankyrin repeat domain 50
26.28	0.964258	0.834	-0.0322229	ANKZF1	ankyrin repeat and zinc finger domain containing 1
26.3	0.590191	0.154	0.363243	MAP3K4	mitogen-activated protein kinase kinase kinase 4
26.31	0.681805	0.244	0.58616	SPTBN2	spectrin beta, non-erythrocytic 2
26.32	0.77399	0.372	0.232242	SOX11	SRY-box 11
26.33	0.349803	0.0412	-0.380141	STK36	serine/threonine kinase 36
26.34	0.817985	0.447	-0.142542	NECAP2	NECAP endocytosis associated 2
26.35	0.871065	0.561	-0.154583	TRAF5	TNF receptor associated factor 5
26.36	0.952903	0.786	-0.0577953	PGGT1B	protein geranylgeranyltransferase type I subunit beta
26.37	0.632123	0.186	0.423692	B3GAT3	beta-1,3-glucuronyltransferase 3
26.38	0.965989	0.841	-0.0444086	ATP11A	ATPase phospholipid transporting 11A
26.4	0.481591	0.0929	0.29138	CRYZL1	crystallin zeta like 1
26.4	0.798064	0.409	0.294439	GPN2	GPN-loop GTPase 2
26.41	0.826455	0.46	0.126787	SHC2	SHC adaptor protein 2
26.42	0.94447	0.77	0.0709465	RECQL5	RecQ like helicase 5
26.43	0.910018	0.662	-0.119718	C2CD5	C2 calcium dependent domain containing 5
26.45	0.632123	0.186	0.351869	PIK3IP1	phosphoinositide-3-kinase interacting protein 1
26.46	0.796591	0.406	0.251598	NELFA	negative elongation factor complex member A
26.47	0.480619	0.0923	0.340484	KIAA0319	KIAA0319
26.48	0.4568	0.0816	0.44143	C2CD2L	C2CD2 like
26.5	0.986645	0.947	-0.0145597	KIFC1	kinesin family member C1
26.6	0.964963	0.836	0.038646	EPB41L1	erythrocyte membrane protein band 4,1 like 1
26.7	0.476986	0.09	-0.648447	PCDH7	protocadherin 7
26.8	0.942949	0.763	0.0610314	PADI2	peptidyl arginine deiminase 2
26.9	0.570548	0.141	0.33474	NDFIP2	Nedd4 family interacting protein 2
27.1	0.542133	0.123	0.298626	TSPAN4	tetraspanin 4
27.1	0.995349	0.984	0.0067669	ADAP2	ArfGAP with dual PH domains 2
27.12	0.331311	0.0369	-0.47652	ERGIC2	ERGIC and golgi 2
27.13	0.652487	0.209	-0.269176	DCX	doublecortin
27.16	0.893795	0.614	0.106624	TM7SF2	transmembrane 7 superfamily member 2
27.17	0.216152	0.0143	-0.486781	GDF11	growth differentiation factor 11
27.18	0.782287	0.388	0.221467	SYT17	synaptotagmin 17
27.19	0.432831	0.0705	-0.412715	PRAF2	PRA1 domain family member 2
27.2	0.476986	0.0905	0.602803	PSMD12	proteasome 26S subunit, non-ATPase 12
27.2	0.94281	0.758	0.0676581	NRCAM	neuronal cell adhesion molecule
27.21	0.815103	0.441	-0.152318	TRAFD1	TRAF-type zinc finger domain containing 1
27.22	0.940835	0.751	-0.0652775	RNGTT	RNA guanylyltransferase and 5'-phosphatase
27.23	0.624246	0.18	-0.294625	USP1	ubiquitin specific peptidase 1
27.24	0.681805	0.243	0.183369	SLC25A37	solute carrier family 25 member 37
27.25	0.871213	0.562	0.0872782	SEC63	SEC63 homolog, protein translocation regulator
27.26	0.800374	0.412	-0.127217	ZBTB5	zinc finger and BTB domain containing 5
27.27	0.749308	0.332	-0.212218	FEM1B	fem-1 homolog B
27.28	0.73751	0.315	-0.13739	MAPKAPK5	mitogen-activated protein kinase-activated protein kinase 5
27.3	0.932704	0.719	-0.0726647	DSTYK	dual serine/threonine and tyrosine protein kinase
27.3	0.934126	0.724	0.0631228	CINP	cyclin dependent kinase 2 interacting protein
27.31	0.306887	0.0309	0.812367	SLC19A2	solute carrier family 19 member 2
27.32	0.763459	0.355	0.237627	KIAA0368	KIAA0368
27.33	0.984459	0.931	0.0156235	SGSM2	small G protein signaling modulator 2
27.34	0.440503	0.0738	-0.518494	PPFIA2	PTPRF interacting protein alpha 2
27.35	0.850079	0.51	-0.113359	C6orf203	chromosome 6 open reading frame 203
27.36	0.520931	0.11	-0.3187	RASL12	RAS like family 12
27.37	0.955946	0.798	0.0438482	USP18	ubiquitin specific peptidase 18
27.38	0.936721	0.735	-0.0764849	SPECC1L	sperm antigen with calponin homology and coiled-coil domains 1 like
27.39	0.525126	0.113	-0.319679	SRGAP3	SLIT-ROBO Rho GTPase activating protein 3
27.4	0.943491	0.766	-0.0642693	CHD2	chromodomain helicase DNA binding protein 2
27.4	0.956774	0.8	-0.0701297	SORBS3	sorbin and SH3 domain containing 3
27.41	0.980191	0.908	0.0209389	TMEM216	transmembrane protein 216
27.42	0.981039	0.913	0.0592046	REEP2	receptor accessory protein 2
27.43	0.427085	0.068	0.323458	SLC37A1	solute carrier family 37 member 1
27.45	0.337277	0.0382	0.834383	SRGAP2	SLIT-ROBO Rho GTPase activating protein 2
27.46	0.971525	0.866	-0.0625388	MID1	midline 1
27.47	0.0944459	0.00306	1.91375	CLEC1A	C-type lectin domain family 1 member A
27.48	0.899358	0.629	0.288485	RAMP1	receptor activity modifying protein 1
27.6	0.942303	0.754	0.0882404	PAXBP1	PAX3 and PAX7 binding protein 1
27.7	0.66715	0.222	0.296787	FABP7	fatty acid binding protein 7
27.8	0.985137	0.94	-0.0155586	ZNF629	zinc finger protein 629
27.9	0.6494	0.206	0.237023	PSMD9	proteasome 26S subunit, non-ATPase 9
28.1	0.651529	0.207	0.207677	DENND4B	DENN domain containing 4B
28.1	0.793577	0.401	-0.487752	TSPAN15	tetraspanin 15
28.11	0.992446	0.97	0.007501	DRG1	developmentally regulated GTP binding protein 1
28.12	0.325528	0.0358	0.401782	ARRB1	arrestin beta 1
28.13	0.347809	0.0409	-0.610716	ZNF213-AS1	ZNF213 antisense RNA 1 (head to head)
28.16	0.983707	0.928	-0.019573	TMCC2	transmembrane and coiled-coil domain family 2
28.17	0.935284	0.727	0.0989617	REV3L	REV3 like, DNA directed polymerase zeta catalytic subunit
28.18	0.805342	0.426	0.295145	INVS	inversin
28.19	0.367922	0.0468	-0.324818	ABCC5	ATP binding cassette subfamily C member 5
28.21	0.718933	0.294	-0.163655	FAM53C	family with sequence similarity 53 member C
28.22	0.720699	0.298	-0.280918	PTGDR2	prostaglandin D2 receptor 2
28.23	0.897642	0.624	0.121372	USP2	ubiquitin specific peptidase 2
28.24	0.467936	0.0866	-0.295807	MINPP1	multiple inositol-polyphosphate phosphatase 1
28.25	0.396411	0.0563	-0.432304	PIGN	phosphatidylinositol glycan anchor biosynthesis class N
28.27	0.800501	0.412	-0.208276	EYA1	EYA transcriptional coactivator and phosphatase 1
28.28	0.738092	0.316	-0.178702	ADAM23	ADAM metallopeptidase domain 23
28.3	0.883156	0.588	0.184676	UBE2L3	ubiquitin conjugating enzyme E2 L3
28.31	0.416687	0.0619	0.353511	RIPK2	receptor interacting serine/threonine kinase 2
28.33	0.871065	0.561	-0.167119	DEFB4A	defensin beta 4A
28.34	0.600219	0.16	0.198372	ARHGEF18	Rho/Rac guanine nucleotide exchange factor 18
28.35	0.0784071	0.00204	-0.712374	NPM3	nucleophosmin/nucleoplasmin 3
28.36	0.668576	0.225	-0.272755	FAM155B	family with sequence similarity 155 member B
28.37	0.642712	0.2	0.185761	SLC45A1	solute carrier family 45 member 1
28.39	0.460032	0.0832	-0.417393	ABCD2	ATP binding cassette subfamily D member 2
28.4	0.584041	0.15	0.385715	FAM20B	family with sequence similarity 20 member B
28.4	0.613454	0.171	-0.413204	FAM189A1	family with sequence similarity 189 member A1
28.41	0.919619	0.686	-0.0580698	TMEM50A	transmembrane protein 50A
28.42	0.788351	0.395	0.206132	TSPAN9	tetraspanin 9
28.43	0.985774	0.943	0.024174	DLGAP2	DLG associated protein 2
28.47	0.960669	0.822	0.0637155	CDC45	cell division cycle 45
28.48	0.511369	0.105	0.610522	RPS6KA5	ribosomal protein S6 kinase A5
28.5	0.419091	0.0632	-0.374685	PIAS2	protein inhibitor of activated STAT 2
28.6	0.774313	0.373	0.26871	CNTRL	centriolin
28.7	0.302325	0.0293	-0.463524	TIMELESS	timeless circadian clock
28.9	0.834378	0.475	0.0921315	SIRT6	sirtuin 6
29.1	0.647251	0.204	-0.370295	CMTM6	CKLF like MARVEL transmembrane domain containing 6
29.1	0.876996	0.573	0.101169	OPHN1	oligophrenin 1
29.13	0.679959	0.241	0.432897	PLPPR1	phospholipid phosphatase related 1
29.14	0.480619	0.0923	-0.37758	PUS7	pseudouridylate synthase 7 (putative)
29.15	0.985137	0.94	-0.0119081	MAGOHB	mago homolog B, exon junction complex core component
29.16	0.706751	0.278	0.175848	ADAMTS2	ADAM metallopeptidase with thrombospondin type 1 motif 2
29.17	0.970726	0.863	-0.0285768	RPS6KA4	ribosomal protein S6 kinase A4
29.18	0.74968	0.335	0.198183	BSPRY	B-box and SPRY domain containing
29.19	0.841121	0.49	-0.145741	RC3H2	ring finger and CCCH-type domains 2
29.2	0.891023	0.607	-0.104333	TMEM132A	transmembrane protein 132A
29.2	0.956807	0.802	0.0468516	CDC37L1	cell division cycle 37 like 1
29.21	0.835768	0.477	-0.126843	CEP192	centrosomal protein 192
29.22	0.865024	0.544	-0.129954	CLPX	caseinolytic mitochondrial matrix peptidase chaperone subunit
29.23	0.781518	0.387	-0.239126	CACFD1	calcium channel flower domain containing 1
29.25	0.937855	0.74	0.0864115	MTMR10	myotubularin related protein 10
29.27	0.711039	0.285	-0.163118	ANO10	anoctamin 10
29.28	0.937108	0.738	-0.0522635	ATP9B	ATPase phospholipid transporting 9B (putative)
29.29	0.914259	0.675	-0.0645121	NKRF	NFKB repressing factor
29.3	0.882171	0.585	0.0848116	CCHCR1	coiled-coil alpha-helical rod protein 1
29.3	0.891023	0.608	0.134182	PRR5	proline rich 5
29.31	0.146191	0.00686	-0.432067	DCAF12	DDB1 and CUL4 associated factor 12
29.32	0.960427	0.82	0.0410224	ELP4	elongator acetyltransferase complex subunit 4
29.34	0.979955	0.905	-0.0191302	KMT2B	lysine methyltransferase 2B
29.35	0.767733	0.36	-0.169056	PHTF1	putative homeodomain transcription factor 1
29.36	0.923382	0.697	-0.062741	TASP1	taspase 1
29.37	0.769379	0.362	0.14516	CHD7	chromodomain helicase DNA binding protein 7
29.38	0.855932	0.522	-0.106504	NUDT16P1	nudix hydrolase 16 pseudogene 1
29.39	0.777882	0.379	0.138889	RFWD2	ring finger and WD repeat domain 2
29.4	0.801682	0.416	0.168099	SGCE	sarcoglycan epsilon
29.41	0.801682	0.416	-0.168623	HCN2	hyperpolarization activated cyclic nucleotide gated potassium channel 2
29.42	0.938988	0.747	-0.0573672	ZCCHC2	zinc finger CCHC-type containing 2
29.43	0.70483	0.274	0.276469	ESF1	ESF1 nucleolar pre-rRNA processing protein homolog
29.44	0.888746	0.603	-0.126386	TMEM70	transmembrane protein 70
29.47	0.62081	0.178	0.395616	POLL	polymerase (DNA) lambda
29.48	0.940353	0.75	-0.0574465	RNF186	ring finger protein 186
29.5	0.635382	0.188	0.304057	NR1I2	nuclear receptor subfamily 1 group I member 2
29.6	0.0192837	0.000243	0.91482	PLAC8	placenta specific 8
29.7	0.836714	0.479	-0.142373	RBM47	RNA binding motif protein 47
29.8	0.377587	0.0499	0.394014	VSIG2	V-set and immunoglobulin domain containing 2
29.9	0.704449	0.274	-0.291324	SEC23IP	SEC23 interacting protein
30.11	0.679243	0.239	-0.175238	RNF220	ring finger protein 220
30.12	0.992173	0.967	-0.0054962	SYNJ2BP	synaptojanin 2 binding protein
30.14	0.647149	0.203	-0.321046	TTC22	tetratricopeptide repeat domain 22
30.15	0.966884	0.849	-0.0574186	ARMC8	armadillo repeat containing 8
30.16	0.685593	0.249	-0.283992	SDAD1	SDA1 domain containing 1
30.18	0.854714	0.52	0.190999	CCDC181	coiled-coil domain containing 181
30.2	0.951671	0.784	0.0757328	DPY19L2P2	DPY19L2 pseudogene 2
30.21	0.528707	0.116	-0.760768	SBF1	SET binding factor 1
30.22	0.0808064	0.00228	-0.59148	ARMC1	armadillo repeat containing 1
30.23	0.883565	0.59	0.0891746	APPL2	adaptor protein, phosphotyrosine interacting with PH domain and leucine zipper 2
30.24	0.540597	0.122	-0.901069	SELE	selectin E
30.25	0.531455	0.118	0.358941	RIMS1	regulating synaptic membrane exocytosis 1
30.27	0.920609	0.689	0.0941307	SLCO3A1	solute carrier organic anion transporter family member 3A1
30.28	0.992446	0.971	0.0073015	ARHGEF10L	Rho guanine nucleotide exchange factor 10 like
30.29	0.922848	0.697	0.056087	NSD1	nuclear receptor binding SET domain protein 1
30.3	0.465667	0.0853	0.492815	VNN2	vanin 2
30.3	0.694561	0.261	0.402914	HELZ	helicase with zinc finger
30.31	0.733468	0.31	0.216317	B4GALT5	beta-1,4-galactosyltransferase 5
30.32	0.663575	0.219	-0.27284	HTR1D	5-hydroxytryptamine receptor 1D
30.33	0.642712	0.2	0.231691	BRWD1	bromodomain and WD repeat domain containing 1
30.34	0.95977	0.817	-0.0498022	MSL2	male-specific lethal 2 homolog (Drosophila)
30.35	0.378881	0.0509	-0.414894	ATF7IP	activating transcription factor 7 interacting protein
30.36	0.697999	0.265	0.343353	MYCL	v-myc avian myelocytomatosis viral oncogene lung carcinoma derived homolog
30.37	0.642712	0.2	-0.203721	ADO	2-aminoethanethiol dioxygenase
30.38	0.307599	0.031	-0.555729	OSBPL8	oxysterol binding protein like 8
30.39	0.955946	0.796	0.0424943	MRPS22	mitochondrial ribosomal protein S22
30.4	0.214298	0.0139	-0.777002	ASPM	abnormal spindle microtubule assembly
30.4	0.742017	0.322	0.171819	RAB35	RAB35, member RAS oncogene family
30.41	0.878131	0.575	-0.110511	ARL8B	ADP ribosylation factor like GTPase 8B
30.42	0.993872	0.976	-0.0046469	VAMP4	vesicle associated membrane protein 4
30.43	0.855932	0.522	0.112767	TTC30A	tetratricopeptide repeat domain 30A
30.44	0.865024	0.543	0.12455	CD59	CD59 molecule
30.45	0.723729	0.301	0.250723	CD109	CD109 molecule
30.6	0.732003	0.307	0.229341	ACER3	alkaline ceramidase 3
30.8	0.97488	0.879	-0.0277493	LOC143286	uncharacterized LOC143286
30.9	0.74968	0.335	0.171896	SRRT	serrate, RNA effector molecule
31.1	0.635805	0.191	-0.293015	WHRN	whirlin
31.11	0.914185	0.673	-0.0989755	SORBS1	sorbin and SH3 domain containing 1
31.12	0.920732	0.689	-0.118186	JAKMIP3	Janus kinase and microtubule interacting protein 3
31.15	0.960497	0.82	0.0461264	PDE6C	phosphodiesterase 6C
31.16	0.979271	0.903	0.0244376	SMAD3	SMAD family member 3
31.17	0.778878	0.382	-0.140018	CLMN	calmin
31.18	0.964963	0.837	0.055458	FAM129B	family with sequence similarity 129 member B
31.2	0.932704	0.719	-0.161397	IRS1	insulin receptor substrate 1
31.21	0.355605	0.0427	-0.357868	DDB1	damage specific DNA binding protein 1
31.22	0.90411	0.642	-0.101778	ALDH1A2	aldehyde dehydrogenase 1 family member A2
31.23	0.689523	0.253	-0.207346	FAM198A	family with sequence similarity 198 member A
31.24	0.96583	0.841	-0.0821075	SPAG17	sperm associated antigen 17
31.26	0.676795	0.235	0.399435	CGA	glycoprotein hormones, alpha polypeptide
31.27	0.214043	0.0138	-0.436541	PTK7	protein tyrosine kinase 7 (inactive)
31.28	0.996208	0.987	0.0035748	MCF2	MCF,2 cell line derived transforming sequence
31.29	0.937108	0.737	-0.0649375	RGS22	regulator of G-protein signaling 22
31.3	0.140541	0.00634	0.515218	SCAPER	S-phase cyclin A associated protein in the ER
31.33	0.928126	0.709	-0.0883834	MTA1	metastasis associated 1
31.34	0.642712	0.199	0.283769	TAB2	TGF-beta activated kinase 1/MAP3K7 binding protein 2
31.35	0.919973	0.687	0.0760292	ZNF608	zinc finger protein 608
31.36	0.852757	0.517	-0.141464	PNKD	paroxysmal nonkinesigenic dyskinesia
31.39	0.675601	0.234	-0.236991	GPD2	glycerol-3-phosphate dehydrogenase 2
31.4	0.99309	0.973	-0.0064674	IFT172	intraflagellar transport 172
31.41	0.982798	0.924	-0.0183759	SRI	sorcin
31.42	0.476968	0.0893	-0.396465	ECT2	epithelial cell transforming 2
31.44	0.89222	0.611	0.0937075	CCDC6	coiled-coil domain containing 6
31.45	0.989273	0.958	-0.0163345	CDK4	cyclin dependent kinase 4
31.5	0.980772	0.912	0.0210073	RAD51D	RAD51 paralog D
31.6	0.932451	0.718	-0.0924749	SCN2A	sodium voltage-gated channel alpha subunit 2
31.8	0.844491	0.497	0.123891	PMP22	peripheral myelin protein 22
31.9	0.455298	0.0811	-0.385476	ZNF157	zinc finger protein 157
32.1	0.283788	0.0253	0.537905	POLR3F	RNA polymerase III subunit F
32.1	0.36745	0.0462	-0.550621	LIPE	lipase E, hormone sensitive type
32.12	0.891646	0.609	-0.0803453	RYR1	ryanodine receptor 1
32.13	0.569676	0.14	-0.38399	FAAH	fatty acid amide hydrolase
32.14	0.598663	0.159	-0.230717	TM9SF1	transmembrane 9 superfamily member 1
32.15	0.642712	0.199	0.619124	IL6	interleukin 6
32.18	0.802812	0.418	-0.153092	IL1RL2	interleukin 1 receptor like 2
32.19	0.911967	0.669	-0.0785318	UCP3	uncoupling protein 3
32.2	0.857624	0.525	0.258717	INSR	insulin receptor
32.21	0.946953	0.776	-0.242035	LPA	lipoprotein(a)
32.22	0.770076	0.364	0.205127	NUP98	nucleoporin 98
32.24	0.438133	0.0728	0.278521	GPR19	G protein-coupled receptor 19
32.25	0.982588	0.922	-0.0267281	SHOX	short stature homeobox
32.26	0.961754	0.826	-0.0553793	ACKR2	atypical chemokine receptor 2
32.27	0.879842	0.581	0.142512	GHR	growth hormone receptor
32.28	0.717699	0.293	-0.239671	PFDN4	prefoldin subunit 4
32.3	0.192919	0.0112	0.354568	IL17RA	interleukin 17 receptor A
32.3	0.956807	0.803	-0.0598726	ABHD2	abhydrolase domain containing 2
32.31	0.936067	0.73	0.062564	PIK3R3	phosphoinositide-3-kinase regulatory subunit 3
32.32	0.979271	0.901	0.0354213	GAS2	growth arrest specific 2
32.36	0.493867	0.0978	-0.258308	NEO1	neogenin 1
32.37	0.691128	0.256	0.259444	ENTPD2	ectonucleoside triphosphate diphosphohydrolase 2
32.38	0.975183	0.887	0.0235885	CHAD	chondroadherin
32.39	0.681805	0.244	-0.20674	HOXC4	homeobox C4
32.4	0.607136	0.165	-0.413754	FOXA1	forkhead box A1
32.4	0.910736	0.666	0.0662761	SNRNP35	small nuclear ribonucleoprotein U11/U12 subunit 35
32.42	0.870652	0.559	-0.0814875	ZSCAN9	zinc finger and SCAN domain containing 9
32.43	0.60441	0.163	-0.281539	RAD51B	RAD51 paralog B
32.45	0.613421	0.17	-0.301172	WNT2	Wnt family member 2
32.46	0.956807	0.802	0.0699942	PTPRG	protein tyrosine phosphatase, receptor type G
32.48	0.635471	0.189	0.259809	DNASE1L2	deoxyribonuclease 1 like 2
32.6	0.203294	0.0122	-1.33793	PNOC	prepronociceptin
32.8	0.140541	0.00636	-0.686486	RPP40	ribonuclease P/MRP subunit p40
32.9	0.974451	0.878	0.0388547	CYBB	cytochrome b-245 beta chain
33.1	0.774313	0.373	0.251189	LAMB2	laminin subunit beta 2
33.1	0.883764	0.592	0.166381	NDUFV3	NADH:ubiquinone oxidoreductase subunit V3
33.11	0.968426	0.858	-0.0328489	TAF13	TATA-box binding protein associated factor 13
33.12	0.898682	0.628	-0.0714828	CHD4	chromodomain helicase DNA binding protein 4
33.15	0.9697	0.861	-0.0315689	RABGGTA	Rab geranylgeranyltransferase alpha subunit
33.17	0.48292	0.0939	-0.320669	FADD	Fas associated via death domain
33.18	0.889854	0.605	-0.097006	FASTK	Fas activated serine/threonine kinase
33.19	0.933957	0.724	0.0586332	SERPINB13	serpin family B member 13
33.2	0.32406	0.0353	0.599416	RASL10A	RAS like family 10 member A
33.2	0.333314	0.0375	-1.31375	SERPINB2	serpin family B member 2
33.21	0.565878	0.137	-0.315865	XPO1	exportin 1
33.22	0.857311	0.524	-0.129696	ANO3	anoctamin 3
33.23	0.476083	0.0889	0.330483	LIG3	DNA ligase 3
33.24	0.721128	0.298	-0.237333	HSD17B4	hydroxysteroid 17-beta dehydrogenase 4
33.25	0.993716	0.975	0.0051453	SALL2	spalt like transcription factor 2
33.26	0.60816	0.167	0.284104	CD58	CD58 molecule
33.27	0.986083	0.944	0.0108452	PIK3R4	phosphoinositide-3-kinase regulatory subunit 4
33.28	0.610328	0.168	0.329586	GRIA3	glutamate ionotropic receptor AMPA type subunit 3
33.29	0.0065629	4.63e-05	0.921704	LAMA3	laminin subunit alpha 3
33.3	0.515895	0.107	0.335364	CLIC2	chloride intracellular channel 2
33.3	0.876301	0.571	-0.095616	MOGS	mannosyl-oligosaccharide glucosidase
33.31	0.641339	0.196	0.298092	FANCA	Fanconi anemia complementation group A
33.32	0.749308	0.332	-0.15949	UQCRH	ubiquinol-cytochrome c reductase hinge protein
33.33	0.344462	0.0401	-0.712662	TAF4B	TATA-box binding protein associated factor 4b
33.34	0.9482	0.777	0.0491279	ABCD3	ATP binding cassette subfamily D member 3
33.35	0.875472	0.57	-0.121121	PHKB	phosphorylase kinase regulatory subunit beta
33.36	0.812796	0.436	-0.163796	MNAT1	MNAT1, CDK activating kinase assembly factor
33.37	0.0020752	9.02e-06	-2.00253	TWIST1	twist family bHLH transcription factor 1
33.38	0.551885	0.13	0.309381	PTPRF	protein tyrosine phosphatase, receptor type F
33.39	0.781518	0.387	-0.133397	IFRD2	interferon related developmental regulator 2
33.4	0.147434	0.007	0.600321	HMGCS2	3-hydroxy-3-methylglutaryl-CoA synthase 2
33.4	0.367542	0.0463	0.62848	GK2	glycerol kinase 2
33.41	0.942949	0.762	0.0615625	RBBP6	RB binding protein 6, ubiquitin ligase
33.42	0.903248	0.639	0.0933312	PPP5C	protein phosphatase 5 catalytic subunit
33.43	0.887025	0.6	-0.171935	SUMO3	small ubiquitin-like modifier 3
33.44	0.985137	0.939	-0.0134658	PIGK	phosphatidylinositol glycan anchor biosynthesis class K
33.45	0.985137	0.939	0.0167715	TRIP11	thyroid hormone receptor interactor 11
33.48	0.956912	0.806	0.0685755	ADAM3A	ADAM metallopeptidase domain 3A (pseudogene)
33.5	0.477349	0.0907	-0.533005	NEB	nebulin
33.6	0.661736	0.217	-0.25036	WIPF1	WAS/WASL interacting protein family member 1
33.7	0.858091	0.527	-0.127723	RNF113A	ring finger protein 113A
33.8	0.537626	0.121	0.313588	NEFM	neurofilament, medium polypeptide
33.9	0.938894	0.746	0.117719	EMP1	epithelial membrane protein 1
34.1	0.306167	0.0302	-1.27044	CLEC3A	C-type lectin domain family 3 member A
34.1	0.781518	0.386	-0.275437	SPOCK3	sparc/osteonectin, cwcv and kazal-like domains proteoglycan (testican) 3
34.11	0.797096	0.408	-0.210086	SLC6A5	solute carrier family 6 member 5
34.12	0.99973	0.999	0.0002414	C1QL1	complement C1q like 1
34.13	0.524888	0.113	0.38783	SGK1	serum/glucocorticoid regulated kinase 1
34.14	0.951671	0.784	-0.0648312	TRPC6	transient receptor potential cation channel subfamily C member 6
34.15	0.536733	0.12	-0.268147	ALG8	ALG8, alpha-1,3-glucosyltransferase
34.16	0.350197	0.0414	0.753474	IL18RAP	interleukin 18 receptor accessory protein
34.17	0.433788	0.0712	-0.569122	UPK1A	uroplakin 1A
34.18	0.94546	0.773	-0.0934972	KLRG1	killer cell lectin like receptor G1
34.19	0.0049297	3.08e-05	1.59051	RAMP2	receptor activity modifying protein 2
34.2	0.421156	0.0643	-0.565481	PRPF19	pre-mRNA processing factor 19
34.2	0.943521	0.768	-0.0521005	CRTAP	cartilage associated protein
34.22	0.975175	0.887	-0.023143	RNF41	ring finger protein 41
34.24	0.909499	0.661	0.0828355	SPANXC	SPANX family member C
34.25	0.911976	0.669	-0.0761329	NIPSNAP1	nipsnap homolog 1 (C, elegans)
34.26	0.457168	0.0822	0.309315	MCM3AP	minichromosome maintenance complex component 3 associated protein
34.27	0.955	0.791	0.0665688	RPGR	retinitis pigmentosa GTPase regulator
34.28	0.433788	0.0711	-0.281693	TP53BP1	tumor protein p53 binding protein 1
34.29	0.122165	0.00491	-0.714944	CHEK2	checkpoint kinase 2
34.3	0.36238	0.0449	-0.69624	BMP10	bone morphogenetic protein 10
34.3	0.884605	0.595	0.121015	ALDH6A1	aldehyde dehydrogenase 6 family member A1
34.31	0.867776	0.554	-0.152049	GBAS	glioblastoma amplified sequence
34.32	0.32406	0.0353	0.261607	EIF2B4	eukaryotic translation initiation factor 2B subunit delta
34.33	0.620603	0.178	-0.316506	ADAM28	ADAM metallopeptidase domain 28
34.34	0.850174	0.51	-0.152364	RAG2	recombination activating gene 2
34.35	0.591853	0.155	-0.491015	LIN7A	lin-7 homolog A, crumbs cell polarity complex component
34.36	0.52142	0.11	-0.265586	MOCS3	molybdenum cofactor synthesis 3
34.38	0.993716	0.976	0.0063449	PRICKLE3	prickle planar cell polarity protein 3
34.39	0.689523	0.253	0.372033	MAGEL2	MAGE family member L2
34.4	0.788973	0.396	0.263603	ADAP1	ArfGAP with dual PH domains 1
34.4	0.882674	0.587	-0.169379	SERPINI1	serpin family I member 1
34.41	0.992173	0.967	-0.0089379	ADAM7	ADAM metallopeptidase domain 7
34.42	0.568478	0.139	-0.218379	SVIL	supervillin
34.43	0.839602	0.486	0.130285	RRP9	ribosomal RNA processing 9, small subunit (SSU) processome component, homolog (yeast)
34.44	0.98154	0.919	-0.0194527	LNPEP	leucyl and cystinyl aminopeptidase
34.45	0.82866	0.467	-0.13217	KDM5B	lysine demethylase 5B
34.46	0.839804	0.488	0.207211	TNKS	tankyrase
34.48	0.576313	0.146	0.494939	NRIP1	nuclear receptor interacting protein 1
34.5	0.576294	0.145	-0.267611	PRDM1	PR/SET domain 1
34.6	0.115238	0.00435	-0.747624	HOMER3	homer scaffolding protein 3
34.7	0.942303	0.754	-0.0420628	TRIB1	tribbles pseudokinase 1
34.8	0.785758	0.393	-0.131758	ABCF2	ATP binding cassette subfamily F member 2
34.9	0.944237	0.77	-0.106053	IGSF6	immunoglobulin superfamily member 6
35.1	0.946845	0.775	0.0544165	ZNF446	zinc finger protein 446
35.11	0.780249	0.384	-0.148378	MSL3	male-specific lethal 3 homolog (Drosophila)
35.12	0.966884	0.849	0.0308184	DIABLO	diablo IAP-binding mitochondrial protein
35.13	0.767091	0.358	0.151671	NUDCD3	NudC domain containing 3
35.14	0.988623	0.956	-0.0108452	TANC2	tetratricopeptide repeat, ankyrin repeat and coiled-coil containing 2
35.15	0.851721	0.515	-0.145827	ZMIZ1	zinc finger MIZ-type containing 1
35.16	0.635471	0.191	0.167109	NPLOC4	NPL4 homolog, ubiquitin recognition factor
35.17	0.995349	0.984	0.0049145	LOC286272	uncharacterized LOC286272
35.18	0.88774	0.601	0.0688356	LOC257152	uncharacterized LOC257152
35.19	0.264215	0.0218	0.545529	TNS2	tensin 2
35.2	0.809037	0.43	0.12772	GATAD2B	GATA zinc finger domain containing 2B
35.2	0.876103	0.571	0.107441	YEATS2	YEATS domain containing 2
35.21	0.436966	0.0721	0.354622	MTUS1	microtubule associated tumor suppressor 1
35.23	0.208736	0.013	-0.58175	OXR1	oxidation resistance 1
35.24	0.984252	0.93	-0.0172751	SEC61A2	Sec61 translocon alpha 2 subunit
35.25	0.863214	0.536	0.204121	KIAA1109	KIAA1109
35.26	0.670251	0.228	-0.217032	NAV1	neuron navigator 1
35.27	0.31947	0.0344	0.437876	HECA	hdc homolog, cell cycle regulator
35.28	0.626396	0.182	-0.278565	WNK2	WNK lysine deficient protein kinase 2
35.3	0.494836	0.0982	-0.339332	PCDH19	protocadherin 19
35.3	0.893111	0.613	0.083882	SLC4A1AP	solute carrier family 4 member 1 adaptor protein
35.31	0.0041594	2.31e-05	1.21252	ARHGEF4	Rho guanine nucleotide exchange factor 4
35.32	0.942658	0.756	0.0488947	SCN3B	sodium voltage-gated channel beta subunit 3
35.33	0.998092	0.994	0.0019411	LUC7L3	LUC7 like 3 pre-mRNA splicing factor
35.34	0.805342	0.426	-0.157611	PID1	phosphotyrosine interaction domain containing 1
35.35	0.961754	0.828	0.0551957	SMAD5	SMAD family member 5
35.37	0.691998	0.257	0.323353	RYBP	RING1 and YY1 binding protein
35.38	0.799497	0.411	0.187092	PNMAL2	paraneoplastic Ma antigen family-like 2
35.39	0.140208	0.00613	-0.55205	TENM4	teneurin transmembrane protein 4
35.4	0.486223	0.0954	0.44211	TMEM255A	transmembrane protein 255A
35.4	0.653106	0.21	-0.302986	ZSCAN2	zinc finger and SCAN domain containing 2
35.41	0.759589	0.348	-0.21757	TAF1A	TATA-box binding protein associated factor, RNA polymerase I subunit A
35.42	0.726823	0.303	-0.234096	AHCYL2	adenosylhomocysteinase like 2
35.43	0.852757	0.516	0.110305	SLC17A7	solute carrier family 17 member 7
35.44	0.576313	0.146	0.356061	CNOT6	CCR4-NOT transcription complex subunit 6
35.45	0.79563	0.403	-0.21869	NYNRIN	NYN domain and retroviral integrase containing
35.46	0.378105	0.0503	-0.378192	C17orf80	chromosome 17 open reading frame 80
35.47	0.256407	0.0204	0.721795	PLEKHJ1	pleckstrin homology domain containing J1
35.6	0.962636	0.831	0.0402058	ZNF358	zinc finger protein 358
35.7	0.226719	0.0156	0.441547	EPN2	epsin 2
35.8	0.78397	0.389	-0.250931	KLHL3	kelch like family member 3
35.9	0.552333	0.13	-0.330655	GNPTAB	N-acetylglucosamine-1-phosphate transferase alpha and beta subunits
36.1	0.823225	0.453	-0.114192	MPDU1	mannose-P-dolichol utilization defect 1
36.1	0.865049	0.545	0.114452	TNP2	transition protein 2
36.12	0.793617	0.402	-0.155251	NDUFS3	NADH:ubiquinone oxidoreductase core subunit S3
36.13	0.864024	0.538	0.137362	LOC105371967	uncharacterized LOC105371967
36.15	0.574127	0.144	-0.244956	NDP	NDP, norrin cystine knot growth factor
36.16	0.0271751	0.00041	-0.700321	CDKN2C	cyclin dependent kinase inhibitor 2C
36.17	0.0367698	0.00066	-1.11394	SFRP1	secreted frizzled related protein 1
36.18	0.7327	0.309	0.12817	PSMG2	proteasome assembly chaperone 2
36.19	0.805342	0.425	0.112719	CYC1	cytochrome c1
36.21	0.679599	0.24	-0.22645	DEFA4	defensin alpha 4
36.22	0.806761	0.429	-0.1546	GSTM3	glutathione S-transferase mu 3
36.23	0.720699	0.296	0.144824	ASH2L	ASH2 like histone lysine methyltransferase complex subunit
36.24	0.97061	0.863	-0.0289885	LOC284244	uncharacterized LOC284244
36.25	0.968574	0.859	-0.0548201	CCNO	cyclin O
36.27	0.672488	0.23	-0.213588	MC1R	melanocortin 1 receptor
36.28	0.209054	0.0131	-0.390717	DEAF1	DEAF1, transcription factor
36.29	0.864731	0.541	-0.110082	TRAPPC2	trafficking protein particle complex 2
36.3	0.312329	0.0323	-0.436774	OPCML	opioid binding protein/cell adhesion molecule like
36.3	0.983658	0.926	0.0216176	EEF1A2	eukaryotic translation elongation factor 1 alpha 2
36.31	0.936453	0.734	0.0551728	PNMT	phenylethanolamine N-methyltransferase
36.33	0.987247	0.951	-0.0139114	CNTN2	contactin 2
36.34	0.436745	0.072	0.434022	VAMP4	vesicle associated membrane protein 4
36.35	0.865222	0.545	-0.101679	DNAJA3	DnaJ heat shock protein family (Hsp40) member A3
36.36	0.926503	0.707	-0.0927499	IPO9	importin 9
36.37	0.61867	0.176	-0.225286	IL1R2	interleukin 1 receptor type 2
36.39	0.966884	0.852	-0.0311142	CD40LG	CD40 ligand
36.4	0.362095	0.0448	0.399869	CLCN4	chloride voltage-gated channel 4
36.4	0.735134	0.313	0.181988	ARL3	ADP ribosylation factor like GTPase 3
36.41	0.925582	0.702	-0.0870326	NUDT3	nudix hydrolase 3
36.42	0.907746	0.653	0.0659947	TTC4	tetratricopeptide repeat domain 4
36.43	0.859053	0.529	0.106974	KRTAP5-9	keratin associated protein 5-9
36.45	0.296096	0.028	-1.02105	SP4	Sp4 transcription factor
36.46	0.647251	0.204	0.25372	HACD2	3-hydroxyacyl-CoA dehydratase 2
36.47	0.868465	0.556	0.181849	LDB2	LIM domain binding 2
36.48	0.545782	0.126	0.567989	LRP5	LDL receptor related protein 5
36.6	0.918948	0.685	-0.0735226	DKC1	dyskerin pseudouridine synthase 1
36.9	0.689518	0.253	0.415143	U2AF2	U2 small nuclear RNA auxiliary factor 2
37.1	0.901575	0.636	0.117078	HLTF	helicase like transcription factor
37.11	0.827583	0.462	-0.158768	AGPS	alkylglycerone phosphate synthase
37.12	0.689238	0.252	-0.23375	SLC7A8	solute carrier family 7 member 8
37.13	0.140208	0.00614	-0.668582	DSG2	desmoglein 2
37.14	0.877039	0.574	-0.0805466	CHKA	choline kinase alpha
37.15	0.932451	0.718	-0.0617042	PTDSS1	phosphatidylserine synthase 1
37.16	0.0703793	0.0017	-0.796192	MAN1A1	mannosidase alpha class 1A member 1
37.17	0.565878	0.137	0.231373	PRMT1	protein arginine methyltransferase 1
37.18	0.995349	0.983	-0.0038135	POU5F1	POU class 5 homeobox 1
37.19	0.187636	0.0108	-1.44529	TNFRSF17	TNF receptor superfamily member 17
37.2	0.146191	0.00683	-0.983417	KIAA0101	KIAA0101
37.2	0.845785	0.501	-0.0949733	GTF3C2	general transcription factor IIIC subunit 2
37.21	0.531455	0.118	-0.27021	CDC123	cell division cycle 123
37.22	0.909083	0.66	-0.0769188	EPHB3	EPH receptor B3
37.23	0.550084	0.128	0.449307	SKAP1	src kinase associated phosphoprotein 1
37.24	0.689238	0.252	0.191913	PRKCG	protein kinase C gamma
37.25	0.167425	0.00849	0.937242	CDO1	cysteine dioxygenase type 1
37.26	0.0966664	0.00321	-0.533171	CCND2	cyclin D2
37.27	0.901355	0.635	-0.086461	VLDLR	very low density lipoprotein receptor
37.28	0.808677	0.43	0.136996	GOLGB1	golgin B1
37.29	0.938204	0.742	0.0704517	LY6D	lymphocyte antigen 6 complex, locus D
37.3	0.0129436	0.000137	0.83823	S100A3	S100 calcium binding protein A3
37.3	0.937314	0.739	-0.0735103	RRS1	ribosome biogenesis regulator homolog
37.31	0.97175	0.869	0.0314786	SURF1	surfeit 1
37.32	0.827781	0.465	0.111269	TOMM20	translocase of outer mitochondrial membrane 20
37.33	0.839695	0.486	-0.114608	MCM2	minichromosome maintenance complex component 2
37.34	0.607527	0.166	0.229046	PRKD1	protein kinase D1
37.36	0.962381	0.83	-0.0422922	SLC6A6	solute carrier family 6 member 6
37.37	0.877039	0.573	-0.194759	FGL2	fibrinogen like 2
37.38	0.70931	0.281	-0.275401	PCMT1	protein-L-isoaspartate (D-aspartate) O-methyltransferase
37.39	0.48292	0.0941	-0.318399	CDH11	cadherin 11
37.4	0.668576	0.225	0.263636	SCNN1A	sodium channel epithelial 1 alpha subunit
37.41	0.904945	0.644	0.0950022	ATP2A3	ATPase sarcoplasmic/endoplasmic reticulum Ca2+ transporting 3
37.42	0.966884	0.852	0.0309021	POU6F1	POU class 6 homeobox 1
37.43	0.985137	0.941	0.0154229	CCNF	cyclin F
37.44	0.367922	0.0466	-0.368418	KLF5	Kruppel like factor 5
37.45	0.455975	0.0813	-0.441388	NOLC1	nucleolar and coiled-body phosphoprotein 1
37.46	0.926503	0.707	0.0803522	EDDM3A	epididymal protein 3A
37.47	0.704216	0.273	0.269758	OFD1	OFD1, centriole and centriolar satellite protein
37.5	0.720699	0.297	-0.18811	IGBP1	immunoglobulin (CD79A) binding protein 1
37.6	0.813062	0.438	0.116588	CDS2	CDP-diacylglycerol synthase 2
37.7	0.635238	0.188	-0.463937	ATP13A3	ATPase 13A3
37.8	0.143986	0.00658	-0.562143	GCSH	glycine cleavage system protein H
37.9	0.372831	0.0489	-0.376476	MRPL19	mitochondrial ribosomal protein L19
38.1	0.618998	0.177	0.442882	RNF144A	ring finger protein 144A
38.1	0.92076	0.689	0.0643801	POLD3	DNA polymerase delta 3, accessory subunit
38.11	0.909047	0.659	-0.0767064	ATP6V1F	ATPase H+ transporting V1 subunit F
38.12	0.981271	0.916	0.0212031	MORC3	MORC family CW-type zinc finger 3
38.13	0.739801	0.318	-0.180403	PSMD2	proteasome 26S subunit, non-ATPase 2
38.14	0.9181	0.683	0.0835455	KIAA0232	KIAA0232
38.15	0.378196	0.0505	-0.620982	TRIM9	tripartite motif containing 9
38.16	0.849525	0.508	-0.123722	RNASE1	ribonuclease A family member 1, pancreatic
38.17	0.545747	0.126	0.340311	TTPA	alpha tocopherol transfer protein
38.18	0.793577	0.401	-0.128058	MDH1	malate dehydrogenase 1
38.19	0.974451	0.878	-0.0253105	PSMC6	proteasome 26S subunit, ATPase 6
38.2	0.270946	0.0232	0.496975	PIEZO1	piezo type mechanosensitive ion channel component 1
38.2	0.936395	0.731	0.0542511	TMEM131	transmembrane protein 131
38.21	0.996147	0.986	0.0030795	WASF1	WAS protein family member 1
38.23	0.542133	0.123	-0.242901	PDIA5	protein disulfide isomerase family A member 5
38.24	0.865088	0.545	-0.0952735	MCM7	minichromosome maintenance complex component 7
38.25	0.69633	0.262	0.22605	CCT6B	chaperonin containing TCP1 subunit 6B
38.26	0.893795	0.615	-0.0922358	RIMS3	regulating synaptic membrane exocytosis 3
38.27	0.914185	0.673	-0.104453	PHYHIP	phytanoyl-CoA 2-hydroxylase interacting protein
38.28	0.573168	0.143	-0.309588	ADAM8	ADAM metallopeptidase domain 8
38.29	0.708425	0.279	0.24436	TCEA2	transcription elongation factor A2
38.3	0.720699	0.296	0.195645	PRPSAP1	phosphoribosyl pyrophosphate synthetase associated protein 1
38.31	0.833878	0.474	-0.160453	ANKRD7	ankyrin repeat domain 7
38.32	0.971525	0.868	-0.0260942	SLC23A2	solute carrier family 23 member 2
38.33	0.891962	0.611	-0.099412	PDE12	phosphodiesterase 12
38.34	0.867504	0.553	-0.165205	NBL1	neuroblastoma 1, DAN family BMP antagonist
38.36	0.988057	0.953	0.0131198	EFR3A	EFR3 homolog A
38.37	0.911976	0.669	-0.134393	UCK2	uridine-cytidine kinase 2
38.38	0.90411	0.642	-0.0937426	SUSD6	sushi domain containing 6
38.39	0.801682	0.414	0.333482	PLEKHG6	pleckstrin homology and RhoGEF domain containing G6
38.4	0.3136	0.0325	0.555774	ARHGEF6	Rac/Cdc42 guanine nucleotide exchange factor 6
38.4	0.526311	0.113	0.265738	SP2	Sp2 transcription factor
38.41	0.825295	0.457	-0.142722	UBE4A	ubiquitination factor E4A
38.42	0.79538	0.403	-0.190542	GIT2	GIT ArfGAP 2
38.43	0.127601	0.0052	-0.509545	UBE2G1	ubiquitin conjugating enzyme E2 G1
38.44	0.445282	0.0773	-0.318826	RTF1	RTF1 homolog, Paf1/RNA polymerase II complex component
38.45	0.966884	0.853	-0.0376878	DGCR6	DiGeorge syndrome critical region gene 6
38.46	0.396567	0.0566	0.472336	IFI44	interferon induced protein 44
38.47	0.893802	0.616	0.12864	SERTAD2	SERTA domain containing 2
38.48	0.621824	0.179	0.806678	DPYSL3	dihydropyrimidinase like 3
38.5	0.0618889	0.00143	1.00078	ADIRF	adipogenesis regulatory factor
38.6	0.939467	0.748	-0.0426781	KEAP1	kelch like ECH associated protein 1
38.7	0.775705	0.378	0.164821	SQLE	squalene epoxidase
38.8	0.22674	0.0156	0.52684	TTC9	tetratricopeptide repeat domain 9
38.9	0.518348	0.109	-0.302064	SLC35D1	solute carrier family 35 member D1
39.1	0.832944	0.473	-0.222907	TNK2	tyrosine kinase non receptor 2
39.1	0.980298	0.908	0.0413304	C14orf132	chromosome 14 open reading frame 132
39.11	0.848996	0.508	-0.105535	SRF	serum response factor
39.12	0.569676	0.14	-0.443698	MMP9	matrix metallopeptidase 9
39.13	0.618655	0.176	-0.261722	PWP1	PWP1 homolog, endonuclein
39.14	0.936395	0.732	-0.0663413	UQCRB	ubiquinol-cytochrome c reductase binding protein
39.15	0.900054	0.632	0.0980249	EPHA2	EPH receptor A2
39.16	0.182984	0.0101	-0.51276	ZFP64	ZFP64 zinc finger protein
39.17	0.865024	0.543	-0.122015	ITGAM	integrin subunit alpha M
39.18	0.708487	0.28	-0.184854	CSTF1	cleavage stimulation factor subunit 1
39.19	0.989876	0.96	-0.0127859	DNM1	dynamin 1
39.2	0.612564	0.17	-0.246024	GOT2	glutamic-oxaloacetic transaminase 2
39.2	0.982719	0.924	0.0221226	GBP2	guanylate binding protein 2
39.22	0.440914	0.0739	0.398039	FNBP1	formin binding protein 1
39.23	0.860059	0.531	-0.0983793	ETFA	electron transfer flavoprotein alpha subunit
39.24	0.421156	0.0644	0.551573	FGFR4	fibroblast growth factor receptor 4
39.25	0.910493	0.665	-0.0621392	POLE	DNA polymerase epsilon, catalytic subunit
39.26	0.749964	0.336	-0.216891	PPP3CB	protein phosphatase 3 catalytic subunit beta
39.27	0.396567	0.0566	-0.389182	AHCY	adenosylhomocysteinase
39.28	0.635471	0.191	0.271119	NMRK2	nicotinamide riboside kinase 2
39.29	0.0454955	0.00092	-0.731988	C1S	complement component 1, s subcomponent
39.3	0.704216	0.272	-0.201363	VDAC1	voltage dependent anion channel 1
39.3	0.955946	0.796	0.04075	PPP2R2A	protein phosphatase 2 regulatory subunit Balpha
39.31	0.984756	0.934	-0.0188638	FNTA	farnesyltransferase, CAAX box, alpha
39.32	0.0366495	0.000648	1.02938	S1PR1	sphingosine-1-phosphate receptor 1
39.33	0.721073	0.298	-0.242702	CYP2C9	cytochrome P450 family 2 subfamily C member 9
39.34	0.447934	0.0789	-0.400457	PTBP3	polypyrimidine tract binding protein 3
39.35	0.370435	0.0479	-0.553028	TOP2A	topoisomerase (DNA) II alpha
39.36	0.648391	0.205	-0.291789	CARS	cysteinyl-tRNA synthetase
39.37	0.956807	0.804	-0.0545229	RBM39	RNA binding motif protein 39
39.38	0.924921	0.7	0.0730749	PTPN1	protein tyrosine phosphatase, non-receptor type 1
39.39	0.480223	0.092	-0.472566	IFI16	interferon gamma inducible protein 16
39.4	0.851545	0.513	-0.135298	SBNO1	strawberry notch homolog 1
39.4	0.886531	0.599	-0.115047	NEIL3	nei like DNA glycosylase 3
39.41	0.531455	0.118	0.554666	FCGR3B	Fc fragment of IgG receptor IIIb
39.42	0.804622	0.421	-0.188985	RFC5	replication factor C subunit 5
39.43	0.784205	0.39	-0.140458	MFSD10	major facilitator superfamily domain containing 10
39.44	0.973716	0.875	-0.0327308	KCNA5	potassium voltage-gated channel subfamily A member 5
39.45	0.616577	0.173	-0.236776	PTPN3	protein tyrosine phosphatase, non-receptor type 3
39.46	0.933046	0.72	0.0672839	VPS52	VPS52, GARP complex subunit
39.47	0.808435	0.43	0.156588	HEXA	hexosaminidase subunit alpha
39.48	0.704383	0.273	0.365976	RPS6KA1	ribosomal protein S6 kinase A1
39.5	0.0605083	0.00139	-1.22542	FSTL1	follistatin like 1
39.6	0.072085	0.00177	-1.43879	CKMT1B	creatine kinase, mitochondrial 1B
39.7	0.882171	0.585	0.134469	CACNG1	calcium voltage-gated channel auxiliary subunit gamma 1
39.9	0.898672	0.627	-0.101063	NCKAP1L	NCK associated protein 1 like
40.1	0.283376	0.0253	-0.584362	DRD5	dopamine receptor D5
40.1	0.932078	0.717	-0.109432	NOX1	NADPH oxidase 1
40.12	0.891275	0.609	0.176187	ASMT	acetylserotonin O-methyltransferase
40.13	0.663618	0.219	-0.211223	TOPORS	TOP1 binding arginine/serine rich protein
40.14	0.929732	0.712	-0.0933314	SYNM	synemin
40.15	0.277156	0.0242	0.388866	STK10	serine/threonine kinase 10
40.16	0.973694	0.874	-0.032401	ARNT	aryl hydrocarbon receptor nuclear translocator
40.18	0.995335	0.981	-0.0046642	UXT	ubiquitously expressed prefoldin like chaperone
40.19	0.891869	0.611	0.0855433	PHYH	phytanoyl-CoA 2-hydroxylase
40.2	0.839198	0.483	0.191776	CEP290	centrosomal protein 290
40.2	0.96583	0.84	0.153657	COX7A2L	cytochrome c oxidase subunit 7A2 like
40.21	0.835262	0.476	0.140859	DDX46	DEAD-box helicase 46
40.24	0.854697	0.52	0.149197	DVL3	dishevelled segment polarity protein 3
40.26	0.12342	0.00497	0.520894	CNTN6	contactin 6
40.27	0.864731	0.541	0.166685	EHBP1	EH domain binding protein 1
40.28	0.95463	0.79	-0.0674918	GAD2	glutamate decarboxylase 2
40.3	0.585889	0.152	0.336828	SPIRE1	spire type actin nucleation factor 1
40.3	0.840231	0.489	-0.162538	HSF2	heat shock transcription factor 2
40.31	0.88391	0.593	0.0963984	SLC12A7	solute carrier family 12 member 7
40.32	0.945574	0.774	0.126264	SOCS3	suppressor of cytokine signaling 3
40.33	0.367922	0.0472	0.469801	ARHGEF15	Rho guanine nucleotide exchange factor 15
40.34	0.264692	0.0221	-0.365153	SPR	sepiapterin reductase (7,8-dihydrobiopterin:NADP+ oxidoreductase)
40.36	0.959637	0.815	0.0571372	LATS1	large tumor suppressor kinase 1
40.37	0.961121	0.825	0.0387058	ZNF22	zinc finger protein 22
40.38	0.52684	0.114	-0.2622	NEMP1	nuclear envelope integral membrane protein 1
40.39	0.910357	0.663	-0.0623645	APBA3	amyloid beta precursor protein binding family A member 3
40.4	0.872981	0.565	0.111379	MUT	methylmalonyl-CoA mutase
40.42	0.681805	0.245	-0.325982	ABL1	ABL proto-oncogene 1, non-receptor tyrosine kinase
40.43	0.237973	0.0176	-0.76212	MAGED1	MAGE family member D1
40.45	0.859223	0.529	0.102829	WBP11	WW domain binding protein 11
40.46	0.452527	0.0804	0.345162	TMOD1	tropomodulin 1
40.48	0.82866	0.466	-0.173349	SPRR3	small proline rich protein 3
40.6	0.884605	0.595	-0.123298	DMD	dystrophin
40.7	0.546072	0.126	0.220365	TSSC4	tumor suppressing subtransferable candidate 4
40.8	0.827781	0.464	-0.116407	TLN2	talin 2
40.9	0.59545	0.158	-0.19542	BICD2	BICD cargo adaptor 2
41.1	0.997043	0.99	0.0018025	KIAA1429	KIAA1429
41.11	0.775705	0.377	0.22083	ARID4B	AT-rich interaction domain 4B
41.12	0.975106	0.883	-0.0221985	C15orf39	chromosome 15 open reading frame 39
41.13	0.774712	0.375	0.213827	RNF213	ring finger protein 213
41.14	0.256956	0.0206	0.356717	SMURF1	SMAD specific E3 ubiquitin protein ligase 1
41.15	0.797646	0.409	-0.205679	KLHL8	kelch like family member 8
41.16	0.907497	0.652	0.0942055	NRP2	neuropilin 2
41.17	0.857311	0.524	0.127355	NTPCR	nucleoside-triphosphatase, cancer-related
41.19	0.642712	0.2	0.247164	CORO1C	coronin 1C
41.2	0.51387	0.107	-0.413769	XAGE2	X antigen family member 2
41.21	0.669501	0.227	0.324622	COG1	component of oligomeric golgi complex 1
41.22	0.0808064	0.00229	-0.50177	TPST1	tyrosylprotein sulfotransferase 1
41.24	0.942658	0.756	-0.0611081	TMEM183A	transmembrane protein 183A
41.26	0.706951	0.278	0.160753	C19orf43	chromosome 19 open reading frame 43
41.27	0.791015	0.399	-0.219791	KLHL14	kelch like family member 14
41.28	0.4812	0.0928	0.342937	DHRS3	dehydrogenase/reductase 3
41.29	0.670251	0.228	-0.318797	TNFAIP8L2	TNF alpha induced protein 8 like 2
41.3	0.303563	0.0295	0.515769	ULK4	unc-51 like kinase 4
41.3	0.405057	0.0584	0.318055	HEATR5B	HEAT repeat containing 5B
41.32	0.871065	0.56	0.157053	MED13	mediator complex subunit 13
41.33	0.96741	0.855	0.0347388	ZNF319	zinc finger protein 319
41.34	0.76457	0.356	-0.154502	RARRES3	retinoic acid receptor responder 3
41.36	0.601911	0.162	-0.321308	STAM2	signal transducing adaptor molecule 2
41.38	0.759614	0.349	-0.185134	COQ5	coenzyme Q5, methyltransferase
41.4	0.658619	0.213	-0.343926	TNFAIP8	TNF alpha induced protein 8
41.41	0.865024	0.542	0.155709	CNKSR3	CNKSR family member 3
41.42	0.652487	0.208	-0.261976	WDR11	WD repeat domain 11
41.43	0.955622	0.793	0.0448609	HIVEP3	human immunodeficiency virus type I enhancer binding protein 3
41.44	0.615542	0.172	0.225319	COQ10A	coenzyme Q10A
41.45	0.985621	0.943	-0.0129775	FAM135A	family with sequence similarity 135 member A
41.46	0.850079	0.51	0.181607	CNKSR1	connector enhancer of kinase suppressor of Ras 1
41.47	0.984756	0.936	0.0187781	NFU1	NFU1 iron-sulfur cluster scaffold
41.48	0.772564	0.368	0.360934	NSUN2	NOP2/Sun RNA methyltransferase family member 2
41.5	0.923689	0.698	0.0796185	MBIP	MAP3K12 binding inhibitory protein 1
41.6	0.882615	0.586	0.126422	ADAMTS7	ADAM metallopeptidase with thrombospondin type 1 motif 7
41.7	0.180681	0.00996	-0.506024	DONSON	downstream neighbor of SON
41.8	0.219121	0.0147	0.694297	SHE	Src homology 2 domain containing E
41.9	0.841121	0.49	0.209664	ZMYM6	zinc finger MYM-type containing 6
42.1	0.977751	0.894	0.0372751	CFAP97	cilia and flagella associated protein 97
42.11	0.0120758	0.000118	1.10255	CLDN5	claudin 5
42.12	0.231607	0.0166	-0.525845	EPHB2	EPH receptor B2
42.14	0.944833	0.771	-0.0579962	DOK1	docking protein 1
42.15	0.372615	0.0486	-0.273851	2015-09-01	15 kDa selenoprotein
42.16	0.812361	0.436	-0.128744	INTS1	integrator complex subunit 1
42.17	0.678821	0.239	-1.40245	DDX3Y	DEAD-box helicase 3, Y-linked
42.18	0.938204	0.742	-0.0477705	SLC30A4	solute carrier family 30 member 4
42.19	0.477592	0.0908	-0.399969	TNFRSF10D	TNF receptor superfamily member 10d
42.2	0.984756	0.932	0.0136227	PLD2	phospholipase D2
42.22	0.897347	0.622	-0.130559	MINK1	misshapen like kinase 1
42.23	0.962244	0.829	0.0393724	UTY	ubiquitously transcribed tetratricopeptide repeat containing, Y-linked
42.24	0.31603	0.0331	-0.478378	OIP5	Opa interacting protein 5
42.25	0.642712	0.2	0.346101	FSCN2	fascin actin-bundling protein 2, retinal
42.26	0.716966	0.293	0.434843	SLC22A18AS	solute carrier family 22 member 18 antisense
42.28	0.721128	0.298	-0.227222	CHP2	calcineurin like EF-hand protein 2
42.29	0.953042	0.787	-0.0573297	RRN3	RRN3 homolog, RNA polymerase I transcription factor
42.3	0.681805	0.243	-0.294197	HIP1	huntingtin interacting protein 1
42.3	0.938641	0.744	-0.0604223	LILRA1	leukocyte immunoglobulin like receptor A1
42.31	0.905594	0.646	0.0924194	VAV1	vav guanine nucleotide exchange factor 1
42.32	0.841078	0.49	-0.149068	CLPTM1	CLPTM1, transmembrane protein
42.33	0.932704	0.718	-0.086972	MEG3	maternally expressed 3 (non-protein coding)
42.34	0.9181	0.682	-0.0853314	CPVL	carboxypeptidase, vitellogenic like
42.35	0.992173	0.968	0.0111504	PTPN22	protein tyrosine phosphatase, non-receptor type 22
42.36	0.850174	0.51	-0.207717	TAF2	TATA-box binding protein associated factor 2
42.37	0.743021	0.324	-0.181145	STK11	serine/threonine kinase 11
42.38	0.404893	0.0582	0.447758	COX7A1	cytochrome c oxidase subunit 7A1
42.39	0.907746	0.654	-0.0907353	NCALD	neurocalcin delta
42.4	0.797224	0.408	0.311771	SF3A2	splicing factor 3a subunit 2
42.4	0.977069	0.892	0.0280573	PREX1	phosphatidylinositol-3,4,5-trisphosphate dependent Rac exchange factor 1
42.41	0.879615	0.579	0.0816862	TERF2	telomeric repeat binding factor 2
42.42	0.607136	0.165	-0.235589	GEMIN2	gem nuclear organelle associated protein 2
42.44	0.945473	0.773	-0.0506351	GFRA1	GDNF family receptor alpha 1
42.45	0.691128	0.256	-0.260386	KCTD12	potassium channel tetramerization domain containing 12
42.47	0.644349	0.202	-0.281678	JAG1	jagged 1
42.48	0.569676	0.14	-0.982432	PROM1	prominin 1
42.5	0.884346	0.593	0.0886255	GSK3A	glycogen synthase kinase 3 alpha
42.6	0.752021	0.339	-0.322165	AIM2	absent in melanoma 2
42.7	0.884311	0.593	-0.156336	ZIC3	Zic family member 3
42.8	0.778405	0.38	-0.128151	HMCES	5-hydroxymethylcytosine (hmC) binding, ES cell-specific
42.9	0.570069	0.141	0.401111	SH2D2A	SH2 domain containing 2A
43.1	0.931014	0.715	-0.081996	GJB3	gap junction protein beta 3
43.1	0.981271	0.917	0.0189177	SNCB	synuclein beta
43.12	0.522581	0.111	-0.287776	EPOR	erythropoietin receptor
43.13	0.942949	0.764	0.0531093	PAX6	paired box 6
43.16	0.980298	0.908	-0.0205795	DPH2	DPH2 homolog
43.17	0.0165105	0.000197	-1.19678	CRLF1	cytokine receptor like factor 1
43.19	0.536965	0.12	0.37675	ARF6	ADP ribosylation factor 6
43.21	0.909499	0.661	-0.0836251	PARG	poly(ADP-ribose) glycohydrolase
43.22	0.942949	0.762	0.128944	CSE1L	chromosome segregation 1 like
43.23	0.885781	0.597	0.129571	DNASE2	deoxyribonuclease 2, lysosomal
43.24	0.870005	0.557	-0.115426	ARSA	arylsulfatase A
43.25	0.564192	0.136	0.355475	CRHBP	corticotropin releasing hormone binding protein
43.27	0.569676	0.14	-0.264972	KCNK5	potassium two pore domain channel subfamily K member 5
43.28	0.910357	0.665	-0.0628179	C14orf2	chromosome 14 open reading frame 2
43.29	0.87753	0.574	-0.138342	RGS20	regulator of G-protein signaling 20
43.3	0.16783	0.0086	0.520587	AGTR1	angiotensin II receptor type 1
43.3	0.678432	0.237	-0.243496	CSNK1G3	casein kinase 1 gamma 3
43.31	0.865834	0.548	0.128239	MGAT5	mannosyl (alpha-1,6-)-glycoprotein beta-1,6-N-acetyl-glucosaminyltransferase
43.33	0.867504	0.552	0.113789	SOCS2	suppressor of cytokine signaling 2
43.34	0.518036	0.108	-0.409674	TSPAN2	tetraspanin 2
43.35	0.751197	0.337	0.187922	STBD1	starch binding domain 1
43.36	0.594634	0.157	0.30028	CD247	CD247 molecule
43.37	0.934126	0.724	-0.0730259	MSX2	msh homeobox 2
43.39	0.354758	0.0425	0.378104	BAIAP3	BAI1 associated protein 3
43.4	0.916149	0.678	0.0934855	MYOZ3	myozenin 3
43.4	0.94281	0.757	0.128491	TEKT2	tektin 2
43.41	0.722445	0.3	0.386373	TNFSF14	tumor necrosis factor superfamily member 14
43.42	0.697693	0.264	-0.332477	ANK2	ankyrin 2, neuronal
43.43	0.789088	0.397	0.227389	RBP1	retinol binding protein 1
43.45	0.941931	0.754	0.0745936	AKAP6	A-kinase anchoring protein 6
43.46	0.959637	0.815	-0.0429252	2003-03-01	membrane associated ring-CH-type finger 3
43.47	0.865834	0.548	0.122943	PLA2G6	phospholipase A2 group VI
43.48	0.215347	0.014	0.652158	EDA	ectodysplasin A
43.5	0.966452	0.844	0.0625558	IGFBP5	insulin like growth factor binding protein 5
43.6	0.971985	0.871	-0.0367518	EPHX1	epoxide hydrolase 1
43.7	0.933577	0.722	-0.0619793	GCKR	glucokinase (hexokinase 4) regulator
43.9	0.539527	0.121	-0.213055	YY1	YY1 transcription factor
44.1	0.117051	0.00446	0.93038	TMEM74B	transmembrane protein 74B
44.1	0.364734	0.0456	0.704596	CHIC2	cysteine rich hydrophobic domain 2
44.11	0.692944	0.258	0.243338	DDX25	DEAD-box helicase 25
44.12	0.270946	0.0231	0.469539	CARHSP1	calcium regulated heat stable protein 1
44.13	0.971153	0.865	-0.0495892	C6orf89	chromosome 6 open reading frame 89
44.14	0.475263	0.0887	-0.324779	C8orf44	chromosome 8 open reading frame 44
44.16	0.985137	0.941	0.0165669	CASP8AP2	caspase 8 associated protein 2
44.17	0.957126	0.808	0.0718619	SNX10	sorting nexin 10
44.18	0.094984	0.00312	0.672726	HSPB8	heat shock protein family B (small) member 8
44.19	0.844695	0.5	0.192695	RNF121	ring finger protein 121
44.2	0.739801	0.319	0.249764	DDX28	DEAD-box helicase 28
44.21	0.699151	0.268	0.336901	IRAK3	interleukin 1 receptor associated kinase 3
44.22	0.602411	0.162	0.213292	FBXO5	F-box protein 5
44.23	0.568777	0.139	0.300106	STRN4	striatin 4
44.24	0.918792	0.684	-0.0943127	RNF11	ring finger protein 11
44.25	0.995349	0.982	-0.0028732	EIF3J	eukaryotic translation initiation factor 3 subunit J
44.26	0.155564	0.00757	-0.617937	WDR5B	WD repeat domain 5B
44.27	0.817985	0.447	-0.122152	CSNK2A1	casein kinase 2 alpha 1
44.28	0.622836	0.18	0.589075	TKTL1	transketolase like 1
44.29	0.839695	0.487	0.244326	RABL2B	RAB, member of RAS oncogene family-like 2B
44.3	0.897519	0.623	0.0879233	STAU2	staufen double-stranded RNA binding protein 2
44.3	0.90411	0.641	0.0989337	NUP50	nucleoporin 50
44.32	0.357141	0.0432	0.669542	ARHGAP18	Rho GTPase activating protein 18
44.33	0.967108	0.854	-0.0431032	C10orf12	chromosome 10 open reading frame 12
44.34	0.935376	0.728	-0.0806388	PITPNC1	phosphatidylinositol transfer protein, cytoplasmic 1
44.35	0.681805	0.244	-0.237473	NRG2	neuregulin 2
44.36	0.0146175	0.000165	0.848411	TSPAN13	tetraspanin 13
44.37	0.464903	0.0848	-0.447186	TMEM144	transmembrane protein 144
44.38	0.607136	0.165	0.224716	CTNNBL1	catenin beta like 1
44.39	0.938894	0.746	-0.0535891	ZNF337	zinc finger protein 337
44.4	0.758968	0.346	-0.218423	SPON2	spondin 2
44.4	0.971985	0.871	0.0727263	STAP1	signal transducing adaptor family member 1
44.41	0.638355	0.194	0.229172	AAMDC	adipogenesis associated Mth938 domain containing
44.42	0.40508	0.0584	0.477207	DKKL1	dickkopf like acrosomal protein 1
44.43	0.531455	0.117	-0.278578	RNF20	ring finger protein 20
44.44	0.937108	0.738	-0.161267	PACRG	PARK2 coregulated
44.45	0.933848	0.723	0.0755163	THAP12	THAP domain containing 12
44.46	0.917066	0.679	-0.0977822	TIMM10	translocase of inner mitochondrial membrane 10 homolog (yeast)
44.47	0.691998	0.257	0.290726	CCDC59	coiled-coil domain containing 59
44.5	0.832311	0.472	-0.163365	HTRA2	HtrA serine peptidase 2
44.6	0.560058	0.134	-0.264755	GTPBP8	GTP binding protein 8 (putative)
44.7	0.704216	0.273	-0.309384	TOM1L1	target of myb1 like 1 membrane trafficking protein
44.8	0.891037	0.608	-0.090767	C5orf22	chromosome 5 open reading frame 22
44.9	0.903711	0.64	-0.068303	PGAP2	post-GPI attachment to proteins 2
45.1	0.260146	0.0213	-0.428128	MTFR1	mitochondrial fission regulator 1
45.1	0.74968	0.334	0.206273	LINC00687	long intergenic non-protein coding RNA 687
45.11	0.625472	0.181	0.390042	KIZ	kizuna centrosomal protein
45.12	0.621624	0.179	-0.247182	GLE1	GLE1, RNA export mediator
45.13	0.371797	0.0483	-0.602182	CBR3	carbonyl reductase 3
45.14	0.0017589	5.87e-06	-1.7377	POSTN	periostin
45.17	0.95703	0.806	0.0681047	LOC158863	uncharacterized LOC158863
45.18	0.477714	0.0909	-0.427217	EMILIN2	elastin microfibril interfacer 2
45.19	0.424176	0.0661	0.722569	ACSL1	acyl-CoA synthetase long-chain family member 1
45.2	0.701111	0.27	0.280106	EMC2	ER membrane protein complex subunit 2
45.2	0.901945	0.636	-0.102029	BST1	bone marrow stromal cell antigen 1
45.21	0.960843	0.823	0.0532744	ADCY7	adenylate cyclase 7
45.22	0.857624	0.526	-0.209128	DNAH3	dynein axonemal heavy chain 3
45.23	0.138714	0.00596	-0.995631	ACE2	angiotensin I converting enzyme 2
45.24	0.603878	0.163	-0.236552	TAF3	TATA-box binding protein associated factor 3
45.25	0.141088	0.00641	0.691373	PRKCD	protein kinase C delta
45.26	0.979271	0.899	0.0247358	NUP214	nucleoporin 214
45.27	0.296096	0.028	0.508679	TMEM41B	transmembrane protein 41B
45.28	0.979271	0.901	-0.0328386	OPLAH	5-oxoprolinase (ATP-hydrolysing)
45.29	0.762365	0.352	-0.155132	GDAP1	ganglioside induced differentiation associated protein 1
45.3	0.54867	0.127	0.452002	SOX3	SRY-box 3
45.3	0.697999	0.265	-0.203866	GRM5	glutamate metabotropic receptor 5
45.31	0.975106	0.885	-0.0296417	OGDH	oxoglutarate dehydrogenase
45.32	0.247453	0.0188	-0.461503	ATP5A1	ATP synthase, H+ transporting, mitochondrial F1 complex, alpha subunit 1, cardiac muscle
45.33	0.766394	0.357	-0.230246	SF1	splicing factor 1
45.34	0.254489	0.0198	-0.532967	COL12A1	collagen type XII alpha 1 chain
45.35	0.932772	0.72	-0.106867	ADAM33	ADAM metallopeptidase domain 33
45.36	0.805342	0.426	-0.181833	CPTP	ceramide-1-phosphate transfer protein
45.37	0.675728	0.234	0.396319	HCAR3	hydroxycarboxylic acid receptor 3
45.38	0.815851	0.442	-0.289031	CREM	cAMP responsive element modulator
45.39	0.652487	0.208	0.193049	MOBP	myelin-associated oligodendrocyte basic protein
45.4	0.751674	0.338	0.16955	CHKB	choline kinase beta
45.4	0.986083	0.945	-0.0165351	RAP1B	RAP1B, member of RAS oncogene family
45.41	0.0355162	0.000609	-0.922191	PLXNA4	plexin A4
45.42	0.732005	0.308	0.291226	DNAH17	dynein axonemal heavy chain 17
45.43	0.825824	0.458	-0.127565	BZW1	basic leucine zipper and W2 domains 1
45.44	0.805342	0.427	-0.21643	RAD23B	RAD23 homolog B, nucleotide excision repair protein
45.45	0.65495	0.211	-0.262266	TRIP12	thyroid hormone receptor interactor 12
45.46	0.870652	0.559	0.124093	LINC01314	long intergenic non-protein coding RNA 1314
45.47	0.879038	0.578	-0.145611	PHF19	PHD finger protein 19
45.48	0.901575	0.636	-0.179071	LYSMD1	LysM domain containing 1
45.5	0.937108	0.737	0.0584297	AGPAT3	1-acylglycerol-3-phosphate O-acyltransferase 3
45.6	0.757328	0.345	0.343427	AKT3	AKT serine/threonine kinase 3
45.7	0.970943	0.864	0.0268851	LARP1B	La ribonucleoprotein domain family member 1B
45.8	0.933046	0.721	-0.0467589	UBE3C	ubiquitin protein ligase E3C
45.9	0.573168	0.143	-0.208361	LRRC14	leucine rich repeat containing 14
46.1	0.170204	0.00888	-0.499803	ELAC2	elaC ribonuclease Z 2
46.1	0.351375	0.0416	0.648756	TIPARP	TCDD inducible poly(ADP-ribose) polymerase
46.12	0.956807	0.804	-0.0427806	WDPCP	WD repeat containing planar cell polarity effector
46.13	0.544721	0.125	-0.339141	ARID5B	AT-rich interaction domain 5B
46.14	0.967093	0.853	-0.0308181	GNA13	G protein subunit alpha 13
46.15	0.443603	0.0756	0.325099	2004-09-01	septin 4
46.16	0.407877	0.0597	-0.58114	CEP55	centrosomal protein 55
46.18	0.812361	0.435	0.204807	RHOT1	ras homolog family member T1
46.19	0.0684127	0.0016	0.903172	STARD13	StAR related lipid transfer domain containing 13
46.2	0.994945	0.98	0.0046625	PAPPA2	pappalysin 2
46.2	0.999331	0.998	0.0006306	CSGALNACT1	chondroitin sulfate N-acetylgalactosaminyltransferase 1
46.21	0.988482	0.954	-0.0334612	VSIG4	V-set and immunoglobulin domain containing 4
46.25	0.531455	0.118	0.319225	NECAP1	NECAP endocytosis associated 1
46.26	0.907404	0.65	0.0738946	CHMP2B	charged multivesicular body protein 2B
46.27	0.443157	0.0748	0.358696	SH3BGRL2	SH3 domain binding glutamate rich protein like 2
46.28	0.0006107	8.48e-07	-1.48822	LGI2	leucine rich repeat LGI family member 2
46.3	0.274192	0.0236	0.542616	NGDN	neuroguidin
46.3	0.634884	0.187	-0.293395	KLHDC8B	kelch domain containing 8B
46.31	0.275913	0.024	-0.598675	ATXN10	ataxin 10
46.32	0.306167	0.0305	-0.395045	STRBP	spermatid perinuclear RNA binding protein
46.33	0.681805	0.244	0.343921	TMEM47	transmembrane protein 47
46.34	0.959387	0.814	-0.0334264	ETNK2	ethanolamine kinase 2
46.39	0.281452	0.0249	-0.487169	MAN1C1	mannosidase alpha class 1C member 1
46.4	0.270946	0.0231	-0.397966	IPO11	importin 11
46.4	0.895444	0.619	0.0929674	HAUS2	HAUS augmin like complex subunit 2
46.42	0.983726	0.928	-0.0143971	ENTPD6	ectonucleoside triphosphate diphosphohydrolase 6 (putative)
46.43	0.956807	0.804	-0.0399084	UNC50	unc-50 inner nuclear membrane RNA binding protein
46.44	0.92076	0.689	0.0884894	MICALL1	MICAL like 1
46.45	0.9454	0.773	0.0875052	PHIP	pleckstrin homology domain interacting protein
46.46	0.225155	0.0154	-0.621018	SNX5	sorting nexin 5
46.48	0.714955	0.289	0.287617	UNC5B	unc-5 netrin receptor B
46.6	0.876824	0.572	-0.102865	ARRDC1	arrestin domain containing 1
46.7	0.540597	0.122	0.318658	DESI2	desumoylating isopeptidase 2
46.8	0.64913	0.206	-0.66892	KRT23	keratin 23
46.9	0.647591	0.204	0.19251	SLC9A8	solute carrier family 9 member A8
47.1	0.739801	0.318	0.253935	2006-03-01	membrane associated ring-CH-type finger 6
47.11	0.98667	0.948	-0.0127401	KIAA1644	KIAA1644
47.12	0.973716	0.876	-0.028517	EID2	EP300 interacting inhibitor of differentiation 2
47.13	0.709468	0.281	-0.19639	SLC51A	solute carrier family 51 alpha subunit
47.14	0.904945	0.645	-0.100656	VPS13B	vacuolar protein sorting 13 homolog B
47.15	0.16783	0.0086	0.525335	PPP1R26	protein phosphatase 1 regulatory subunit 26
47.16	0.194352	0.0114	0.877798	CGNL1	cingulin like 1
47.2	0.942949	0.763	-0.0668018	MGRN1	mahogunin ring finger 1
47.2	0.979271	0.9	-0.0383928	TRIL	TLR4 interactor with leucine rich repeats
47.21	0.968747	0.86	-0.0629914	CLUH	clustered mitochondria homolog
47.22	0.543656	0.124	0.444622	H2AFV	H2A histone family member V
47.23	0.23016	0.0163	0.679578	BNIP2	BCL2 interacting protein 2
47.24	0.694474	0.261	0.226261	MAFG	MAF bZIP transcription factor G
47.25	0.906716	0.648	0.127365	KIAA1468	KIAA1468
47.26	0.907746	0.653	0.0724376	ARAP2	ArfGAP with RhoGAP domain, ankyrin repeat and PH domain 2
47.27	0.603569	0.162	0.278063	L3MBTL1	l(3)mbt-like 1 (Drosophila)
47.28	0.42859	0.0687	0.35772	TJAP1	tight junction associated protein 1
47.29	0.88875	0.604	0.132374	FLT1	fms related tyrosine kinase 1
47.3	0.836714	0.479	-0.179742	TSPYL4	TSPY like 4
47.3	0.867671	0.554	0.101123	VPS53	VPS53, GARP complex subunit
47.32	0.496408	0.0987	0.257988	2006-03-01	membrane associated ring-CH-type finger 6
47.33	0.332203	0.0372	-0.393378	CSTF2T	cleavage stimulation factor subunit 2, tau variant
47.34	0.751674	0.338	0.166975	AAR2	AAR2 splicing factor homolog
47.37	0.910354	0.663	-0.0866173	CCDC17	coiled-coil domain containing 17
47.38	0.938653	0.744	0.0783993	APC2	APC2, WNT signaling pathway regulator
47.39	0.839198	0.484	-0.1088	PDE9A	phosphodiesterase 9A
47.4	0.738092	0.316	0.151215	PISD	phosphatidylserine decarboxylase
47.4	0.975315	0.888	0.0264848	DNAH1	dynein axonemal heavy chain 1
47.43	0.423218	0.0655	0.603519	ATG16L2	autophagy related 16 like 2
47.45	0.897519	0.623	-0.106751	TOMM70	translocase of outer mitochondrial membrane 70
47.47	0.552942	0.13	0.505413	RIC8B	RIC8 guanine nucleotide exchange factor B
47.48	0.661736	0.217	0.405125	ABHD6	abhydrolase domain containing 6
47.6	0.497704	0.0992	0.392566	USP13	ubiquitin specific peptidase 13 (isopeptidase T-3)
47.8	0.751088	0.337	0.231706	USP15	ubiquitin specific peptidase 15
47.9	0.635471	0.189	-0.315771	RNF8	ring finger protein 8
48.1	0.68212	0.246	-0.243463	SOCS1	suppressor of cytokine signaling 1
48.1	0.911069	0.667	0.0851766	ADGRF5	adhesion G protein-coupled receptor F5
48.11	0.476968	0.0895	0.258816	AGTPBP1	ATP/GTP binding protein 1
48.12	0.980705	0.912	-0.0175011	PPM1H	protein phosphatase, Mg2+/Mn2+ dependent 1H
48.13	0.909884	0.662	0.116634	RPTOR	regulatory associated protein of MTOR complex 1
48.14	0.616577	0.173	0.243975	INO80	INO80 complex subunit
48.15	0.770313	0.366	0.1516	LAIR2	leukocyte associated immunoglobulin like receptor 2
48.16	0.227944	0.0158	0.89115	ADGRL3	adhesion G protein-coupled receptor L3
48.17	0.920046	0.688	0.0906239	FOXJ3	forkhead box J3
48.18	0.980681	0.911	0.0317126	CCDC88A	coiled-coil domain containing 88A
48.19	0.781518	0.387	0.208255	SRGAP1	SLIT-ROBO Rho GTPase activating protein 1
48.2	0.960669	0.821	0.054264	KANSL1	KAT8 regulatory NSL complex subunit 1
48.21	0.959628	0.815	0.0574586	CORT	cortistatin
48.22	0.716736	0.292	0.267331	FCHSD2	FCH and double SH3 domains 2
48.23	0.77399	0.372	0.273807	CAMSAP2	calmodulin regulated spectrin associated protein family member 2
48.24	0.613789	0.171	0.296541	RALGAPB	Ral GTPase activating protein non-catalytic beta subunit
48.25	0.919338	0.685	0.107578	HEATR5A	HEAT repeat containing 5A
48.26	0.987247	0.952	-0.0137234	BRPF3	bromodomain and PHD finger containing 3
48.27	0.94281	0.758	-0.0529915	PLPP1	phospholipid phosphatase 1
48.28	0.754337	0.342	-0.278987	MTUS2	microtubule associated tumor suppressor candidate 2
48.29	0.862169	0.534	-0.117171	KIAA1107	KIAA1107
48.3	0.205624	0.0127	-0.714837	NLN	neurolysin
48.3	0.989876	0.96	0.007784	SLC22A18	solute carrier family 22 member 18
48.31	0.0025769	1.28e-05	1.23322	CGN	cingulin
48.32	0.432831	0.0705	0.413542	LRP2BP	LRP2 binding protein
48.33	0.450527	0.0796	-0.312329	TNFRSF10B	TNF receptor superfamily member 10b
48.34	0.570018	0.14	0.255226	ARAP1	ArfGAP with RhoGAP domain, ankyrin repeat and PH domain 1
48.35	0.739801	0.319	0.245686	IQSEC3	IQ motif and Sec7 domain 3
48.36	0.827473	0.462	-0.253113	AHRR	aryl-hydrocarbon receptor repressor
48.37	0.882462	0.586	-0.120053	NUFIP2	NUFIP2, FMR1 interacting protein 2
48.38	0.644129	0.201	-0.208647	CHD6	chromodomain helicase DNA binding protein 6
48.39	0.522794	0.111	-0.534381	HS3ST1	heparan sulfate-glucosamine 3-sulfotransferase 1
48.4	0.476986	0.0904	-0.271102	NUP155	nucleoporin 155
48.4	0.837938	0.48	0.239146	SEC24D	SEC24 homolog D, COPII coat complex component
48.41	0.961754	0.827	-0.0483055	SMARCAD1	SWI/SNF-related, matrix-associated actin-dependent regulator of chromatin, subfamily a, containing DEAD/H box 1
48.42	0.0949085	0.00311	0.738923	NLGN4X	neuroligin 4, X-linked
48.43	0.932078	0.717	-0.0630033	VRK1	vaccinia related kinase 1
48.44	0.970943	0.864	0.0469785	KLHL42	kelch like family member 42
48.45	0.994945	0.981	-0.0043416	PDE6D	phosphodiesterase 6D
48.46	0.905814	0.647	-0.0801364	KLHL18	kelch like family member 18
48.47	0.805342	0.427	0.189711	GPR158	G protein-coupled receptor 158
48.48	0.784363	0.39	0.177628	PAK5	p21 (RAC1) activated kinase 5
48.5	0.959637	0.815	0.0417765	TLN1	talin 1
48.6	0.890463	0.606	-0.100035	KCNS2	potassium voltage-gated channel modifier subfamily S member 2
48.7	0.893795	0.615	0.152236	NRXN1	neurexin 1
48.8	0.718933	0.294	0.219643	PLEKHG1	pleckstrin homology and RhoGEF domain containing G1
48.9	0.343051	0.0396	-0.429763	AURKA	aurora kinase A
49.1	0.372436	0.0485	0.608035	F3	coagulation factor III, tissue factor
49.11	0.015292	0.000176	-0.768273	SMPDL3A	sphingomyelin phosphodiesterase acid like 3A
49.12	0.955946	0.797	0.0543425	MRPL22	mitochondrial ribosomal protein L22
49.13	0.296096	0.028	0.571388	CELSR2	cadherin EGF LAG seven-pass G-type receptor 2
49.14	0.870652	0.56	0.119924	C9orf3	chromosome 9 open reading frame 3
49.15	0.32406	0.0353	-0.501969	THOC3	THO complex 3
49.16	0.681766	0.242	0.303935	STX10	syntaxin 10
49.17	0.431371	0.0699	0.332399	ASAP3	ArfGAP with SH3 domain, ankyrin repeat and PH domain 3
49.18	0.960669	0.822	-0.0579248	PAK1IP1	PAK1 interacting protein 1
49.19	0.940835	0.751	0.0610511	FAM168A	family with sequence similarity 168 member A
49.2	0.55153	0.129	0.666201	FRAS1	Fraser extracellular matrix complex subunit 1
49.2	0.879729	0.58	-0.0944313	TOR3A	torsin family 3 member A
49.21	0.955804	0.795	0.064751	PRSS23	protease, serine 23
49.22	0.381643	0.0516	0.449447	LILRA4	leukocyte immunoglobulin like receptor A4
49.24	0.823894	0.454	0.143304	INIP	INTS3 and NABP interacting protein
49.25	0.926023	0.705	-0.0619888	UBXN4	UBX domain protein 4
49.26	0.962287	0.829	0.0481366	UBR2	ubiquitin protein ligase E3 component n-recognin 2
49.27	0.635471	0.19	0.447805	CREB1	cAMP responsive element binding protein 1
49.28	0.996269	0.987	-0.002621	PTP4A3	protein tyrosine phosphatase type IVA, member 3
49.32	0.427567	0.0681	0.448242	RHOBTB1	Rho related BTB domain containing 1
49.33	0.906716	0.649	-0.0677082	LARS2	leucyl-tRNA synthetase 2, mitochondrial
49.34	0.798064	0.409	0.253745	AVIL	advillin
49.35	0.827356	0.462	-0.113705	GEMIN8	gem nuclear organelle associated protein 8
49.36	0.959783	0.817	-0.0379876	SDF4	stromal cell derived factor 4
49.37	0.399111	0.0572	-0.450204	CYP2E1	cytochrome P450 family 2 subfamily E member 1
49.38	0.864258	0.539	-0.124219	GSK3B	glycogen synthase kinase 3 beta
49.39	0.172659	0.00914	-0.480553	RHOD	ras homolog family member D
49.4	0.681805	0.242	0.483134	KIF3A	kinesin family member 3A
49.4	0.887025	0.6	-0.248648	ATXN2L	ataxin 2 like
49.41	0.296527	0.0283	0.330139	UCKL1	uridine-cytidine kinase 1 like 1
49.43	0.95002	0.78	-0.0591955	EIF2S1	eukaryotic translation initiation factor 2 subunit alpha
49.44	0.919973	0.687	0.120555	NDUFV1	NADH:ubiquinone oxidoreductase core subunit V1
49.45	0.992173	0.968	-0.0117388	PACRG-AS3	PACRG antisense RNA 3
49.46	0.896653	0.62	0.13311	KCNS3	potassium voltage-gated channel modifier subfamily S member 3
49.47	0.907404	0.651	0.125596	HPF1	histone PARylation factor 1
49.48	0.382709	0.0522	0.766935	SPOCK2	sparc/osteonectin, cwcv and kazal-like domains proteoglycan (testican) 2
49.5	0.884691	0.595	0.0844182	CNNM3	cyclin and CBS domain divalent metal cation transport mediator 3
49.6	0.815233	0.441	-0.159308	C2orf42	chromosome 2 open reading frame 42
49.7	0.635471	0.19	0.640989	RAPGEF5	Rap guanine nucleotide exchange factor 5
49.8	0.544721	0.125	-0.337736	TMEM104	transmembrane protein 104
50.1	0.352484	0.0421	-0.563976	EPS8	epidermal growth factor receptor pathway substrate 8
50.1	0.964963	0.838	0.0537606	GP1BA	glycoprotein Ib platelet alpha subunit
50.11	0.817985	0.446	-0.205896	SERPIND1	serpin family D member 1
50.12	0.540996	0.123	-0.29151	TSPY1	testis specific protein, Y-linked 1
50.13	0.101036	0.00344	1.49047	MME	membrane metallo-endopeptidase
50.15	0.0018605	6.83e-06	-1.16361	SCG5	secretogranin V
50.16	0.215356	0.0142	0.465472	THBD	thrombomodulin
50.17	0.0111371	9.27e-05	0.916169	CSF3R	colony stimulating factor 3 receptor
50.18	0.724197	0.302	-0.322062	BCHE	butyrylcholinesterase
50.19	0.843352	0.495	0.146465	SLCO3A1	solute carrier organic anion transporter family member 3A1
50.21	0.63323	0.186	0.314491	VIPR2	vasoactive intestinal peptide receptor 2
50.22	0.743138	0.325	0.23997	IFNAR1	interferon alpha and beta receptor subunit 1
50.23	0.571621	0.142	-0.35191	MCC	mutated in colorectal cancers
50.24	0.70931	0.281	-0.508873	C6	complement component 6
50.25	0.884346	0.594	0.110199	TNFSF9	tumor necrosis factor superfamily member 9
50.27	0.0017589	5.73e-06	-3.20274	MMP7	matrix metallopeptidase 7
50.28	0.83694	0.479	0.130838	VDR	vitamin D (1,25- dihydroxyvitamin D3) receptor
50.29	0.0037761	2.04e-05	-1.38645	FMO1	flavin containing monooxygenase 1
50.3	0.426269	0.0673	0.306027	P2RY1	purinergic receptor P2Y1
50.3	0.734999	0.311	0.18785	GSTT2	glutathione S-transferase theta 2 (gene/pseudogene)
50.31	0.801177	0.413	-0.209837	PRKAA2	protein kinase AMP-activated catalytic subunit alpha 2
50.33	0.579429	0.148	-0.250994	HRH1	histamine receptor H1
50.34	0.704216	0.273	-0.195412	UMPS	uridine monophosphate synthetase
50.36	0.826455	0.46	-0.174633	SERPINA6	serpin family A member 6
50.37	0.767091	0.359	0.230374	TRIM26	tripartite motif containing 26
50.39	0.942658	0.756	0.0684608	ADCY8	adenylate cyclase 8
50.4	0.0013765	3.69e-06	-3.49792	UGT1A9	UDP glucuronosyltransferase family 1 member A9
50.41	0.98191	0.921	-0.0163807	PRKAR1B	protein kinase cAMP-dependent type I regulatory subunit beta
50.42	0.741684	0.321	0.186292	EGF	epidermal growth factor
50.43	0.996208	0.986	-0.0035106	FGD1	FYVE, RhoGEF and PH domain containing 1
50.45	0.61867	0.176	-0.268429	MMP14	matrix metallopeptidase 14
50.46	0.681805	0.242	-0.233171	SDC2	syndecan 2
50.47	0.943521	0.768	0.0828646	HTR1E	5-hydroxytryptamine receptor 1E
50.48	0.985137	0.94	0.0227501	LIF	leukemia inhibitory factor
50.5	0.638242	0.194	0.205116	UBA1	ubiquitin like modifier activating enzyme 1
50.6	0.274201	0.0237	0.788392	ZFP36	ZFP36 ring finger protein
50.7	0.827356	0.462	0.0976991	ZBTB48	zinc finger and BTB domain containing 48
50.9	0.815233	0.441	0.29085	CRISP2	cysteine rich secretory protein 2
51.1	0.663618	0.22	-0.21039	TULP3	tubby like protein 3
51.1	0.735134	0.312	-0.173745	DPP9	dipeptidyl peptidase 9
51.11	0.971985	0.87	-0.035349	DDX3X	DEAD-box helicase 3, X-linked
51.12	0.214043	0.0138	-0.88642	DKK3	dickkopf WNT signaling pathway inhibitor 3
51.13	0.741373	0.321	-0.286313	NOP14	NOP14 nucleolar protein
51.14	0.918082	0.682	-0.0716742	NDUFA2	NADH:ubiquinone oxidoreductase subunit A2
51.15	0.975183	0.887	0.0328018	AAK1	AP2 associated kinase 1
51.16	0.492796	0.0973	0.271008	PDE4C	phosphodiesterase 4C
51.17	0.348034	0.0409	-0.842452	TTTY2	testis-specific transcript, Y-linked 2 (non-protein coding)
51.2	0.672819	0.231	0.247495	DECR1	2,4-dienoyl-CoA reductase 1, mitochondrial
51.2	0.998363	0.997	-0.0008506	NDUFS5	NADH:ubiquinone oxidoreductase subunit S5
51.21	0.498198	0.0995	0.53003	PHF3	PHD finger protein 3
51.22	0.907746	0.654	0.0906781	CKM	creatine kinase, M-type
51.23	0.974451	0.877	0.0198682	KDM6A	lysine demethylase 6A
51.24	0.830518	0.469	-0.146112	GTF2I	general transcription factor IIi
51.25	0.576313	0.145	-0.32663	GMDS	GDP-mannose 4,6-dehydratase
51.26	0.905594	0.646	0.097876	ATP5J2	ATP synthase, H+ transporting, mitochondrial Fo complex subunit F2
51.27	0.467162	0.0861	0.419729	NAPSB	napsin B aspartic peptidase, pseudogene
51.28	0.214043	0.0138	0.893157	CEACAM4	carcinoembryonic antigen related cell adhesion molecule 4
51.29	0.962636	0.831	0.0431532	PON2	paraoxonase 2
51.3	0.969875	0.862	0.0327498	STX6	syntaxin 6
51.31	0.956807	0.801	0.0320869	TUBGCP2	tubulin gamma complex associated protein 2
51.32	0.551885	0.13	0.237309	SPAG7	sperm associated antigen 7
51.33	0.324998	0.0356	0.870571	ZIC2	Zic family member 2
51.34	0.981575	0.92	0.0255993	SMS	spermine synthase
51.35	0.697999	0.265	0.235269	BNIP3	BCL2 interacting protein 3
51.36	0.797196	0.408	-0.155025	NDUFS8	NADH:ubiquinone oxidoreductase core subunit S8
[truncated: 6,912 more rows]
