# Supplementary material for: Proinflammatory chemokine CXCL14 activates MAS-related G protein-coupled receptor MRGPRX2 and its putative mouse ortholog MRGPRB2
Source: Commun Biol. 2024 Jan 6;7:52. doi: 10.1038/s42003-023-05739-5 (PMC10771525; doi:10.1038/s42003-023-05739-5)
Supplement: Supplementary file 4 — Supplementary Data 2 [file 42003_2023_5739_MOESM4_ESM.xlsx]

## Sheet: GPCR panel-CXCL14 (agonist)
GPCR ID	% Activity	Assay Type	Control 1	RLU	SD	%CV	Control 2	RLU2	SD3	%CV4	Compound ID	Assay Mode	Conc (µM)	Rep 1 RLU	Rep 2 RLU	Mean RLU	SD5	%CV2	Comment	Assay window
MRGPRX2	0.62	Arrestin	Baseline	270080	25450	0.09	Max	787520	26196	0.03	CXCL14/BRAK	Agonist	1	591320	591920	591620	424	0	validation	2.91588
MC1R	0.24	Arrestin	Baseline	51550	951	0.02	Max	76560	5122	0.07	CXCL14/BRAK	Agonist	1	56320	58640	57480	1640	0.03		1.48516
CALCR + RAMP3	0.13	Arrestin	Baseline	21330	1429	0.07	Max	49400	9645	0.2	CXCL14/BRAK	Agonist	1	29560	20400	24980	6477	0.26		2.31599
NPFFR1	0.13	Arrestin	Baseline	2338320	70208	0.03	Max	3163510	125731	0.04	CXCL14/BRAK	Agonist	1	2439400	2445480	2442440	4299	0		1.3529
EDG8	0.11	Arrestin	Baseline	365450	17922	0.05	Max	494487	26501	0.05	CXCL14/BRAK	Agonist	1	384240	375840	380040	5940	0.02		1.35309
XCR1	0.11	cAMP Gi	Baseline	92854	3877	0.04	Max	7490	1300	0.17	CXCL14/BRAK	Agonist	1	82600	84840	83720	1584	0.02		0.0806643
CRHR1	0.09	Arrestin	Baseline	417580	37359	0.09	Max	1376490	47716	0.03	CXCL14/BRAK	Agonist	1	491800	507000	499400	10748	0.02		3.29635
EDG2	0.09	Arrestin	Baseline	395120	13952	0.04	Max	920170	25456	0.03	CXCL14/BRAK	Agonist	1	430480	457440	443960	19064	0.04		2.32884
GPR120	0.08	Arrestin	Baseline	7120	312	0.04	Max	20760	1200	0.06	CXCL14/BRAK	Agonist	1	7440	8880	8160	1018	0.12		2.91573
HTR1E	0.08	Arrestin	Baseline	60690	2729	0.04	Max	146900	7902	0.05	CXCL14/BRAK	Agonist	1	67400	68400	67900	707	0.01		2.4205
HTR2C	0.06	Arrestin	Baseline	240400	9230	0.04	Max	562620	31895	0.06	CXCL14/BRAK	Agonist	1	256400	261640	259020	3705	0.01		2.34035
CXCR5	0.05	Arrestin	Baseline	43390	300	0.01	Max	169300	2655	0.02	CXCL14/BRAK	Agonist	1	49480	51000	50240	1075	0.02		3.90182
KISS1R	0.05	Arrestin	Baseline	97340	3377	0.03	Max	207230	4537	0.02	CXCL14/BRAK	Agonist	1	101000	105400	103200	3111	0.03		2.12893
HTR1B	0.04	Arrestin	Baseline	542730	20493	0.04	Max	1050010	47107	0.04	CXCL14/BRAK	Agonist	1	541840	583280	562560	29303	0.05		1.93468
CALCRL + RAMP2	0.03	Arrestin	Baseline	9950	1879	0.19	Max	77630	16386	0.21	CXCL14/BRAK	Agonist	1	12760	10640	11700	1499	0.13		7.80201
CXCR3	0.03	Arrestin	Baseline	210130	3565	0.02	Max	560170	33998	0.06	CXCL14/BRAK	Agonist	1	214600	229720	222160	10691	0.05		2.66583
HRH3	0.03	Arrestin	Baseline	38560	1758	0.05	Max	181940	18924	0.1	CXCL14/BRAK	Agonist	1	45400	40560	42980	3422	0.08		4.71836
LHCGR	0.03	Arrestin	Baseline	77340	4136	0.05	Max	198580	8118	0.04	CXCL14/BRAK	Agonist	1	82560	80520	81540	1442	0.02		2.56762
PRLHR	0.03	Arrestin	Baseline	61970	1520	0.02	Max	148260	8922	0.06	CXCL14/BRAK	Agonist	1	64800	64280	64540	368	0.01		2.39245
CCR1	0.03	Arrestin	Baseline	887432	54660	0.06	Max	1817620	13877	0.01	CXCL14/BRAK	Agonist	1	922320	900280	911300	15585	0.02		2.04818
CCR8	0.02	Arrestin	Baseline	27430	2351	0.09	Max	178560	9051	0.05	CXCL14/BRAK	Agonist	1	30200	31920	31060	1216	0.04		6.50966
CNR2	0.02	Arrestin	Baseline	91480	1271	0.01	Max	450040	16651	0.04	CXCL14/BRAK	Agonist	1	97960	102160	100060	2970	0.03		4.91955
EDNRA	0.02	Arrestin	Baseline	13800	1096	0.08	Max	134330	9529	0.07	CXCL14/BRAK	Agonist	1	16840	14720	15780	1499	0.09		9.73406
GALR2	0.02	Arrestin	Baseline	462730	20748	0.04	Max	1887000	42820	0.02	CXCL14/BRAK	Agonist	1	488040	481000	484520	4978	0.01		4.07797
GPR55	0.02	Arrestin	Baseline	1166520	37306	0.03	Max	2738093	153183	0.06	CXCL14/BRAK	Agonist	1	1234440	1163120	1198780	50431	0.04		2.34723
HRH2	0.02	Arrestin	Baseline	97570	3143	0.03	Max	276580	20785	0.08	CXCL14/BRAK	Agonist	1	99240	104000	101620	3366	0.03		2.83468
HTR1F	0.02	Arrestin	Baseline	89830	3644	0.04	Max	301600	9104	0.03	CXCL14/BRAK	Agonist	1	94000	95400	94700	990	0.01		3.35745
MC4R	0.02	Arrestin	Baseline	47350	3053	0.06	Max	133280	7324	0.05	CXCL14/BRAK	Agonist	1	50240	48080	49160	1527	0.03		2.81478
PTGIR	0.02	Arrestin	Baseline	246420	19839	0.08	Max	794080	14733	0.02	CXCL14/BRAK	Agonist	1	238520	276120	257320	26587	0.1		3.22247
TRHR	0.02	Arrestin	Baseline	12020	1271	0.11	Max	152170	15664	0.1	CXCL14/BRAK	Agonist	1	13600	16160	14880	1810	0.12		12.6597
TSHR	0.02	Arrestin	Baseline	2520	359	0.14	Max	12950	1437	0.11	CXCL14/BRAK	Agonist	1	2880	2520	2700	255	0.09		5.13889
ADCYAP1R1	0.01	Arrestin	Baseline	464010	1212	0	Max	2471340	107707	0.04	CXCL14/BRAK	Agonist	1	486640	490680	488660	2857	0.01		5.32605
CALCR + RAMP2	0.01	Arrestin	Baseline	66020	7280	0.11	Max	333010	12977	0.04	CXCL14/BRAK	Agonist	1	72320	65360	68840	4921	0.07		5.04408
CCKBR	0.01	Arrestin	Baseline	215170	8581	0.04	Max	778740	57061	0.07	CXCL14/BRAK	Agonist	1	230560	214880	222720	11087	0.05		3.61918
CCR2	0.01	Arrestin	Baseline	10730	640	0.06	Max	124880	6672	0.05	CXCL14/BRAK	Agonist	1	12440	10600	11520	1301	0.11		11.6384
CCR7	0.01	Arrestin	Baseline	426380	20744	0.05	Max	3172260	52427	0.02	CXCL14/BRAK	Agonist	1	449920	430320	440120	13859	0.03		7.43998
CHRM1	0.01	Arrestin	Baseline	348190	14590	0.04	Max	1154800	74399	0.06	CXCL14/BRAK	Agonist	1	340280	370440	355360	21326	0.06		3.31658
CHRM2	0.01	Arrestin	Baseline	77050	6468	0.08	Max	338380	22445	0.07	CXCL14/BRAK	Agonist	1	77840	79000	78420	820	0.01		4.39169
CHRM4	0.01	Arrestin	Baseline	12620	2411	0.19	Max	36170	2996	0.08	CXCL14/BRAK	Agonist	1	13840	12040	12940	1273	0.1		2.86609
DRD1	0.01	Arrestin	Baseline	126770	3130	0.02	Max	854560	39797	0.05	CXCL14/BRAK	Agonist	1	133840	131720	132780	1499	0.01		6.74103
DRD3	0.01	Arrestin	Baseline	81420	7561	0.09	Max	339790	22617	0.07	CXCL14/BRAK	Agonist	1	87280	78480	82880	6223	0.08		4.1733
EDG5	0.01	Arrestin	Baseline	258980	24402	0.09	Max	655680	19682	0.03	CXCL14/BRAK	Agonist	1	249480	280080	264780	21637	0.08		2.53178
EDG6	0.01	Arrestin	Baseline	705430	12210	0.02	Max	1665220	29892	0.02	CXCL14/BRAK	Agonist	1	734120	692640	713380	29331	0.04		2.36057
F2R	0.01	Arrestin	Baseline	39790	1720	0.04	Max	294520	2602	0.01	CXCL14/BRAK	Agonist	1	42840	39960	41400	2036	0.05		7.40186
F2RL3	0.01	Arrestin	Baseline	269180	8580	0.03	Max	1312240	31295	0.02	CXCL14/BRAK	Agonist	1	266000	283400	274700	12304	0.04		4.87495
GCGR	0.01	Arrestin	Baseline	309940	24955	0.08	Max	2033060	18714	0.01	CXCL14/BRAK	Agonist	1	343800	305720	324760	26927	0.08		6.55953
GHSR1A	0.01	Arrestin	Baseline	605670	11710	0.02	Max	2040130	262559	0.13	CXCL14/BRAK	Agonist	1	619160	629560	624360	7354	0.01		3.36839
GPR119	0.01	Arrestin	Baseline	33620	1758	0.05	Max	64540	2890	0.04	CXCL14/BRAK	Agonist	1	33320	34760	34040	1018	0.03		1.91969
GPR35	0.01	Arrestin	Baseline	105510	7211	0.07	Max	555470	19650	0.04	CXCL14/BRAK	Agonist	1	111680	105600	108640	4299	0.04		5.26462
GPR92	0.01	Arrestin	Baseline	75650	2769	0.04	Max	211550	16857	0.08	CXCL14/BRAK	Agonist	1	71720	82360	77040	7524	0.1		2.79643
MC5R	0.01	Arrestin	Baseline	229730	16143	0.07	Max	546830	12474	0.02	CXCL14/BRAK	Agonist	1	221520	244560	233040	16292	0.07		2.38032
MTNR1A	0.01	Arrestin	Baseline	307510	15583	0.05	Max	1623230	41088	0.03	CXCL14/BRAK	Agonist	1	300440	327920	314180	19431	0.06		5.27863
OXTR	0.01	Arrestin	Baseline	23410	2842	0.12	Max	602540	104230	0.17	CXCL14/BRAK	Agonist	1	23280	33880	28580	7495	0.26		25.7386
P2RY11	0.01	Arrestin	Baseline	77250	6693	0.09	Max	410740	3762	0.01	CXCL14/BRAK	Agonist	1	78520	79760	79140	877	0.01		5.31702
P2RY6	0.01	Arrestin	Baseline	186450	9132	0.05	Max	1206740	45176	0.04	CXCL14/BRAK	Agonist	1	182040	208960	195500	19035	0.1		6.47219
PTGER3	0.01	Arrestin	Baseline	161740	3679	0.02	Max	923580	55208	0.06	CXCL14/BRAK	Agonist	1	168400	176560	172480	5770	0.03		5.71028
SSTR2	0.01	Arrestin	Baseline	11110	2380	0.21	Max	259420	8567	0.03	CXCL14/BRAK	Agonist	1	14080	12960	13520	792	0.06		23.3501
TACR1	0.01	Arrestin	Baseline	189590	7170	0.04	Max	653210	14901	0.02	CXCL14/BRAK	Agonist	1	184400	206960	195680	15952	0.08		3.44538
TBXA2R	0.01	Arrestin	Baseline	250410	8306	0.03	Max	1045300	124852	0.12	CXCL14/BRAK	Agonist	1	261360	262000	261680	453	0		4.17435
UTR2	0.01	Arrestin	Baseline	82640	5048	0.06	Max	397520	7270	0.02	CXCL14/BRAK	Agonist	1	87200	83560	85380	2574	0.03		4.81026
ADORA3	0	Arrestin	Baseline	256700	10786	0.04	Max	1070235	42136	0.04	CXCL14/BRAK	Agonist	1	256960	254520	255740	1725	0.01		4.16921
ADRA1B	0	Arrestin	Baseline	264020	21274	0.08	Max	1140110	38890	0.03	CXCL14/BRAK	Agonist	1	254960	265680	260320	7580	0.03		4.31827
ADRA2C	0	Arrestin	Baseline	15530	1128	0.07	Max	179350	6782	0.04	CXCL14/BRAK	Agonist	1	16480	15760	16120	509	0.03		11.5486
ADRB2	0	Arrestin	Baseline	13170	2727	0.21	Max	270960	17020	0.06	CXCL14/BRAK	Agonist	1	14400	13800	14100	424	0.03		20.574
AGTR1	0	Arrestin	Baseline	529050	30967	0.06	Max	4619870	101613	0.02	CXCL14/BRAK	Agonist	1	524560	497640	511100	19035	0.04		8.73239
AGTRL1	0	Arrestin	Baseline	144860	13211	0.09	Max	2305800	75981	0.03	CXCL14/BRAK	Agonist	1	147000	143200	145100	2687	0.02		15.9174
AVPR1B	0	Arrestin	Baseline	11770	1340	0.11	Max	202400	6285	0.03	CXCL14/BRAK	Agonist	1	11120	11280	11200	113	0.01		17.1963
AVPR2	0	Arrestin	Baseline	171160	8649	0.05	Max	1012110	25169	0.02	CXCL14/BRAK	Agonist	1	158720	186200	172460	19431	0.11		5.91324
BDKRB1	0	Arrestin	Baseline	49600	3837	0.08	Max	254130	12385	0.05	CXCL14/BRAK	Agonist	1	48800	49080	48940	198	0		5.12359
BRS3	0	Arrestin	Baseline	10860	1813	0.17	Max	79660	9439	0.12	CXCL14/BRAK	Agonist	1	10320	11160	10740	594	0.06		7.33517
C5AR1	0	Arrestin	Baseline	53460	5018	0.09	Max	843140	39872	0.05	CXCL14/BRAK	Agonist	1	57160	55320	56240	1301	0.02		15.7714
CALCRL + RAMP1	0	Arrestin	Baseline	45200	5210	0.12	Max	627800	40031	0.06	CXCL14/BRAK	Agonist	1	45480	41360	43420	2913	0.07		13.8894
CALCRL + RAMP3	0	Arrestin	Baseline	143760	6118	0.04	Max	2604030	61679	0.02	CXCL14/BRAK	Agonist	1	144560	146680	145620	1499	0.01		18.1137
CCKAR	0	Arrestin	Baseline	9910	685	0.07	Max	181260	12545	0.07	CXCL14/BRAK	Agonist	1	10200	10800	10500	424	0.04		18.2906
CCR5	0	Arrestin	Baseline	31870	3107	0.1	Max	683740	69320	0.1	CXCL14/BRAK	Agonist	1	27440	29800	28620	1669	0.06		21.454
CCR6	0	Arrestin	Baseline	74760	4155	0.06	Max	1303450	240558	0.18	CXCL14/BRAK	Agonist	1	73000	80320	76660	5176	0.07		17.4351
CMKLR1	0	Arrestin	Baseline	28590	507	0.02	Max	706070	53935	0.08	CXCL14/BRAK	Agonist	1	25640	29280	27460	2574	0.09		24.6964
CRHR2	0	Arrestin	Baseline	101830	13072	0.13	Max	2821270	340343	0.12	CXCL14/BRAK	Agonist	1	95240	92320	93780	2065	0.02		27.7057
CRTH2	0	Arrestin	Baseline	146220	11895	0.08	Max	615190	14547	0.02	CXCL14/BRAK	Agonist	1	147440	147960	147700	368	0		4.20729
CXCR6	0	Arrestin	Baseline	8180	1210	0.15	Max	68820	4099	0.06	CXCL14/BRAK	Agonist	1	7920	7920	7920	0	0		8.4132
DRD2S	0	Arrestin	Baseline	252870	11687	0.05	Max	1362152	46017	0.03	CXCL14/BRAK	Agonist	1	253040	256960	255000	2772	0.01		5.38677
DRD5	0	Arrestin	Baseline	33080	2014	0.06	Max	271290	19380	0.07	CXCL14/BRAK	Agonist	1	31800	34080	32940	1612	0.05		8.20103
EDG1	0	Arrestin	Baseline	60980	2878	0.05	Max	404810	19849	0.05	CXCL14/BRAK	Agonist	1	60120	64480	62300	3083	0.05		6.63841
EDG4	0	Arrestin	Baseline	57590	2485	0.04	Max	334710	13128	0.04	CXCL14/BRAK	Agonist	1	54160	62320	58240	5770	0.1		5.81195
EDG7	0	Arrestin	Baseline	44260	1785	0.04	Max	206220	21341	0.1	CXCL14/BRAK	Agonist	1	45320	43080	44200	1584	0.04		4.65929
F2RL1	0	Arrestin	Baseline	121840	7106	0.06	Max	1546140	72113	0.05	CXCL14/BRAK	Agonist	1	119040	112840	115940	4384	0.04		12.6899
FPR1	0	Arrestin	Baseline	710480	37552	0.05	Max	4152040	192004	0.05	CXCL14/BRAK	Agonist	1	757560	694040	725800	44915	0.06		5.84399
FPRL1	0	Arrestin	Baseline	103160	6166	0.06	Max	3292150	57672	0.02	CXCL14/BRAK	Agonist	1	95440	94040	94740	990	0.01		31.913
GLP1R	0	Arrestin	Baseline	44460	2894	0.07	Max	873890	14487	0.02	CXCL14/BRAK	Agonist	1	42840	42880	42860	28	0		19.6556
GLP2R	0	Arrestin	Baseline	114500	16893	0.15	Max	629820	29822	0.05	CXCL14/BRAK	Agonist	1	120040	108320	114180	8287	0.07		5.50061
GPR1	0	Arrestin	Baseline	46900	5717	0.12	Max	711300	54155	0.08	CXCL14/BRAK	Agonist	1	43240	46680	44960	2432	0.05		15.1663
GPR109A	0	Arrestin	Baseline	254390	13064	0.05	Max	854090	87481	0.1	CXCL14/BRAK	Agonist	1	252080	256400	254240	3055	0.01		3.3574
HCRTR1	0	Arrestin	Baseline	52300	3724	0.07	Max	2269300	37855	0.02	CXCL14/BRAK	Agonist	1	49080	54400	51740	3762	0.07		43.3901
HCRTR2	0	Arrestin	Baseline	40370	2557	0.06	Max	1380210	58996	0.04	CXCL14/BRAK	Agonist	1	36480	36560	36520	57	0		34.189
HRH1	0	Arrestin	Baseline	784680	20068	0.03	Max	2498620	77444	0.03	CXCL14/BRAK	Agonist	1	813080	752320	782700	42964	0.05		3.18425
HTR5A	0	Arrestin	Baseline	153500	9816	0.06	Max	688320	25847	0.04	CXCL14/BRAK	Agonist	1	143080	158760	150920	11087	0.07		4.48417
LTB4R	0	Arrestin	Baseline	73670	5746	0.08	Max	607460	28889	0.05	CXCL14/BRAK	Agonist	1	75080	73560	74320	1075	0.01		8.24569
MC3R	0	Arrestin	Baseline	168890	4581	0.03	Max	364740	22117	0.06	CXCL14/BRAK	Agonist	1	163760	173760	168760	7071	0.04		2.15963
MCHR2	0	Arrestin	Baseline	175460	6003	0.03	Max	804190	31741	0.04	CXCL14/BRAK	Agonist	1	172240	181600	176920	6619	0.04		4.58332
MLNR	0	Arrestin	Baseline	111050	12006	0.11	Max	906360	52719	0.06	CXCL14/BRAK	Agonist	1	108720	108600	108660	85	0		8.16173
NPBWR2	0	Arrestin	Baseline	65890	2294	0.03	Max	509260	39299	0.08	CXCL14/BRAK	Agonist	1	63800	63800	63800	0	0		7.72894
NPY1R	0	Arrestin	Baseline	28780	1074	0.04	Max	312290	18897	0.06	CXCL14/BRAK	Agonist	1	28840	31200	30020	1669	0.06		10.8509
NPY2R	0	Arrestin	Baseline	194950	17415	0.09	Max	2775460	35132	0.01	CXCL14/BRAK	Agonist	1	199640	197280	198460	1669	0.01		14.2368
PROKR2	0	Arrestin	Baseline	39280	4653	0.12	Max	669384	28894	0.04	CXCL14/BRAK	Agonist	1	38520	41680	40100	2234	0.06		17.0413
PTGER4	0	Arrestin	Baseline	413150	24755	0.06	Max	2180150	107794	0.05	CXCL14/BRAK	Agonist	1	396600	441760	419180	31933	0.08		5.2769
PTHR1	0	Arrestin	Baseline	118330	8589	0.07	Max	3986230	106511	0.03	CXCL14/BRAK	Agonist	1	118400	120280	119340	1329	0.01		33.6874
PTHR2	0	Arrestin	Baseline	180350	9795	0.05	Max	2385530	94500	0.04	CXCL14/BRAK	Agonist	1	173360	184640	179000	7976	0.04		13.2272
SCTR	0	Arrestin	Baseline	184390	8313	0.05	Max	1565350	44752	0.03	CXCL14/BRAK	Agonist	1	176560	187400	181980	7665	0.04		8.48934
TACR2	0	Arrestin	Baseline	232510	15138	0.07	Max	1493730	64208	0.04	CXCL14/BRAK	Agonist	1	234200	236480	235340	1612	0.01		6.42437
TACR3	0	Arrestin	Baseline	98190	7610	0.08	Max	2241520	18227	0.01	CXCL14/BRAK	Agonist	1	99200	101400	100300	1556	0.02		22.8284
VIPR1	0	Arrestin	Baseline	213550	9926	0.05	Max	2613370	52607	0.02	CXCL14/BRAK	Agonist	1	210680	209720	210200	679	0		12.2377
VIPR2	0	Arrestin	Baseline	201380	3106	0.02	Max	4236700	64919	0.02	CXCL14/BRAK	Agonist	1	202280	206000	204140	2630	0.01		21.0383
ADRB1	-0.01	Arrestin	Baseline	54930	4679	0.09	Max	278100	28541	0.1	CXCL14/BRAK	Agonist	1	54240	51280	52760	2093	0.04		5.06281
AVPR1A	-0.01	Arrestin	Baseline	17400	1168	0.07	Max	101610	9572	0.09	CXCL14/BRAK	Agonist	1	16120	17360	16740	877	0.05		5.83966
BDKRB2	-0.01	Arrestin	Baseline	301760	20606	0.07	Max	2265040	188187	0.08	CXCL14/BRAK	Agonist	1	289600	281600	285600	5657	0.02		7.5061
CALCR	-0.01	Arrestin	Baseline	127140	2062	0.02	Max	228020	20206	0.09	CXCL14/BRAK	Agonist	1	125640	126320	125980	481	0		1.79346
CCR9	-0.01	Arrestin	Baseline	105680	4062	0.04	Max	940440	50629	0.05	CXCL14/BRAK	Agonist	1	95760	101960	98860	4384	0.04		8.89894
CHRM3	-0.01	Arrestin	Baseline	11000	1958	0.18	Max	96030	6116	0.06	CXCL14/BRAK	Agonist	1	11040	9200	10120	1301	0.13		8.73
CMKOR1	-0.01	Arrestin	Baseline	226270	16306	0.07	Max	1233920	25669	0.02	CXCL14/BRAK	Agonist	1	229640	202360	216000	19290	0.09		5.45331
CXCR1	-0.01	Arrestin	Baseline	241350	12729	0.05	Max	1156710	113105	0.1	CXCL14/BRAK	Agonist	1	238520	220560	229540	12700	0.06		4.79267
DRD2L	-0.01	Arrestin	Baseline	142620	7979	0.06	Max	704000	51008	0.07	CXCL14/BRAK	Agonist	1	136600	136200	136400	283	0		4.93619
EDNRB	-0.01	Arrestin	Baseline	36090	1581	0.04	Max	495960	38098	0.08	CXCL14/BRAK	Agonist	1	31280	36120	33700	3422	0.1		13.7423
GALR1	-0.01	Arrestin	Baseline	114020	8942	0.08	Max	1183790	41278	0.03	CXCL14/BRAK	Agonist	1	106280	98280	102280	5657	0.06		10.3823
GRPR	-0.01	Arrestin	Baseline	179240	13721	0.08	Max	974350	39636	0.04	CXCL14/BRAK	Agonist	1	175960	170440	173200	3903	0.02		5.43601
HTR1A	-0.01	Arrestin	Baseline	317820	12634	0.04	Max	893470	45877	0.05	CXCL14/BRAK	Agonist	1	310440	313520	311980	2178	0.01		2.81125
OPRD1	-0.01	Arrestin	Baseline	259890	11505	0.04	Max	1534460	64464	0.04	CXCL14/BRAK	Agonist	1	245800	254200	250000	5940	0.02		5.90427
OPRK1	-0.01	Arrestin	Baseline	42450	2030	0.05	Max	153170	4524	0.03	CXCL14/BRAK	Agonist	1	41040	41560	41300	368	0.01		3.60824
OPRM1	-0.01	Arrestin	Baseline	176500	11531	0.07	Max	1191940	47474	0.04	CXCL14/BRAK	Agonist	1	160400	175760	168080	10861	0.06		6.7532
P2RY2	-0.01	Arrestin	Baseline	769390	45238	0.06	Max	2015000	153458	0.08	CXCL14/BRAK	Agonist	1	748440	776160	762300	19601	0.03		2.61896
PPYR1 (NPY4)	-0.01	Arrestin	Baseline	41740	2874	0.07	Max	334370	18668	0.06	CXCL14/BRAK	Agonist	1	39400	40280	39840	622	0.02		8.01078
PTGER2	-0.01	Arrestin	Baseline	315010	8191	0.03	Max	1265190	94483	0.07	CXCL14/BRAK	Agonist	1	290680	313320	302000	16009	0.05		4.01635
SSTR3	-0.01	Arrestin	Baseline	60450	2943	0.05	Max	236620	16865	0.07	CXCL14/BRAK	Agonist	1	61560	57240	59400	3055	0.05		3.91431
SSTR5	-0.01	Arrestin	Baseline	267620	30552	0.11	Max	1279850	64021	0.05	CXCL14/BRAK	Agonist	1	251880	265440	258660	9588	0.04		4.78234
ADRA2A	-0.02	Arrestin	Baseline	515580	30007	0.06	Max	2238810	67135	0.03	CXCL14/BRAK	Agonist	1	467800	488520	478160	14651	0.03		4.34231
ADRA2B	-0.02	Arrestin	Baseline	183740	6286	0.03	Max	871810	27496	0.03	CXCL14/BRAK	Agonist	1	171760	174800	173280	2150	0.01		4.7448
CNR1	-0.02	Arrestin	Baseline	109230	6541	0.06	Max	246320	15299	0.06	CXCL14/BRAK	Agonist	1	108120	104640	106380	2461	0.02		2.25506
EDG3	-0.02	Arrestin	Baseline	1176400	52690	0.04	Max	4181560	#######	0.26	CXCL14/BRAK	Agonist	1	1106040	1144400	1125220	27125	0.02		3.55454
NPBWR1	-0.02	Arrestin	Baseline	139570	9821	0.07	Max	1064060	26067	0.02	CXCL14/BRAK	Agonist	1	122520	127360	124940	3422	0.03		7.62384
NTSR1	-0.02	Arrestin	Baseline	747330	48672	0.07	Max	2475430	126700	0.05	CXCL14/BRAK	Agonist	1	696880	739840	718360	30377	0.04		3.31237
P2RY12	-0.02	Arrestin	Baseline	294090	16669	0.06	Max	746610	31339	0.04	CXCL14/BRAK	Agonist	1	275640	297320	286480	15330	0.05		2.53871
PROKR1	-0.02	Arrestin	Baseline	26950	4237	0.16	Max	223390	59057	0.26	CXCL14/BRAK	Agonist	1	24080	22840	23460	877	0.04		8.28905
CCR10	-0.03	Arrestin	Baseline	31990	2693	0.08	Max	303950	33392	0.11	CXCL14/BRAK	Agonist	1	23360	24640	24000	905	0.04		9.50141
CCR4	-0.03	Arrestin	Baseline	164900	14032	0.09	Max	1295570	77831	0.06	CXCL14/BRAK	Agonist	1	126960	138560	132760	8202	0.06		7.8567
CXCR2	-0.03	Arrestin	Baseline	122000	6884	0.06	Max	446060	66901	0.15	CXCL14/BRAK	Agonist	1	109040	116640	112840	5374	0.05		3.65623
HTR2A	-0.03	Arrestin	Baseline	883370	44050	0.05	Max	1799130	100992	0.06	CXCL14/BRAK	Agonist	1	856920	861800	859360	3451	0		2.03667
NMU1R	-0.03	Arrestin	Baseline	213380	14583	0.07	Max	623220	25036	0.04	CXCL14/BRAK	Agonist	1	202000	200920	201460	764	0		2.9207
MCHR1	-0.04	Arrestin	Baseline	61400	1499	0.02	Max	175010	9372	0.05	CXCL14/BRAK	Agonist	1	57160	57600	57380	311	0.01		2.85033
PTAFR	-0.04	Arrestin	Baseline	717410	43264	0.06	Max	1574530	19685	0.01	CXCL14/BRAK	Agonist	1	694960	666840	680900	19884	0.03		2.19474
RXFP3	-0.04	Arrestin	Baseline	305350	8443	0.03	Max	677700	59885	0.09	CXCL14/BRAK	Agonist	1	284520	295680	290100	7891	0.03		2.21942
C5LR2	-0.05	Arrestin	Baseline	476870	34677	0.07	Max	1063440	22267	0.02	CXCL14/BRAK	Agonist	1	452480	447200	449840	3734	0.01		2.23004
CX3CR1	-0.05	Arrestin	Baseline	10770	1735	0.16	Max	28600	3088	0.11	CXCL14/BRAK	Agonist	1	10200	9560	9880	453	0.05		2.65552
P2RY4	-0.05	Arrestin	Baseline	647620	62778	0.1	Max	1130130	49354	0.04	CXCL14/BRAK	Agonist	1	601080	649640	625360	34337	0.05		1.74505
CCR3	-0.06	Arrestin	Baseline	32410	2204	0.07	Max	71960	4614	0.06	CXCL14/BRAK	Agonist	1	29560	30120	29840	396	0.01		2.2203
DRD4	-0.06	Arrestin	Baseline	8010	1227	0.15	Max	29420	2632	0.09	CXCL14/BRAK	Agonist	1	6440	6880	6660	311	0.05		3.67291
FSHR	-0.06	Arrestin	Baseline	21030	1508	0.07	Max	46030	2427	0.05	CXCL14/BRAK	Agonist	1	21080	17800	19440	2319	0.12		2.18878
OPRL1	-0.06	Arrestin	Baseline	98560	11574	0.12	Max	193660	9339	0.05	CXCL14/BRAK	Agonist	1	88120	96760	92440	6109	0.07		1.96489
GIPR	-0.07	Arrestin	Baseline	30170	3850	0.13	Max	69860	2391	0.03	CXCL14/BRAK	Agonist	1	27880	27160	27520	509	0.02		2.31555
MTNR1B	-0.07	Arrestin	Baseline	24680	2648	0.11	Max	41980	2610	0.06	CXCL14/BRAK	Agonist	1	24320	22520	23420	1273	0.05		1.70097
CHRM5	-0.11	Arrestin	Baseline	669090	48526	0.07	Max	1052260	108893	0.1	CXCL14/BRAK	Agonist	1	595000	658160	626580	44661	0.07		1.57267
CXCR4	-0.26	Arrestin	Baseline	425160	65530	0.15	Max	660070	31939	0.05	CXCL14/BRAK	Agonist	1	304600	425720	365160	85645	0.23	inverse agonist/ antagonist?	1.55252

## Sheet: GPCR panel-CXCL14 (Antagonist)
GPCR ID	% Inhibition	Assay Type	Control 1	RLU	SD	%CV	Control 2	RLU2	SD3	%CV4	Compound ID	Assay Mode	Conc (µM)	Rep 1 RLU	Rep 2 RLU	Mean RLU	SD5	%CV2	Comment	Assay window
CXCR4	0.81	Arrestin	Baseline	425160	65530	0.15	EC80	682250	70692	0.1	CXCL14/BRAK	Antagonist	1	387160	559640	473400	121962	0.26	Reported antagonism	1.60469
FSHR	0.49	Arrestin	Baseline	21030	1508	0.07	EC80	42100	5544	0.13	CXCL14/BRAK	Antagonist	1	33200	30360	31780	2008	0.06		2.0019
CCR8	0.29	Arrestin	Baseline	27430	2351	0.09	EC80	182930	18139	0.1	CXCL14/BRAK	Antagonist	1	153040	123400	138220	20959	0.15		6.66898
DRD5	0.26	Arrestin	Baseline	33080	2014	0.06	EC80	208470	4969	0.02	CXCL14/BRAK	Antagonist	1	166800	157840	162320	6336	0.04		6.302
MRGPRX2	0.22	Arrestin	Baseline	270080	25450	0.09	EC80	1036920	82383	0.08	CXCL14/BRAK	Antagonist	1	876200	859360	867780	11908	0.01		3.83931
CCR10	0.15	Arrestin	Baseline	31990	2693	0.08	EC80	324990	20968	0.06	CXCL14/BRAK	Antagonist	1	308240	254000	281120	38353	0.14		10.1591
XCR1	0.13	cAMP Gi	Baseline	92854	3877	0.04	EC80	24310	3006	0.12	CXCL14/BRAK	Antagonist	1	31400	35560	33480	2942	0.09		0.261809
CCR5	0.12	Arrestin	Baseline	31870	3107	0.1	EC80	616500	70748	0.11	CXCL14/BRAK	Antagonist	1	579320	509840	544580	49130	0.09		19.3442
GPR120	0.12	Arrestin	Baseline	7120	312	0.04	EC80	23890	1177	0.05	CXCL14/BRAK	Antagonist	1	21120	22640	21880	1075	0.05		3.35534
PRLHR	0.12	Arrestin	Baseline	61970	1520	0.02	EC80	227570	10712	0.05	CXCL14/BRAK	Antagonist	1	219320	197120	208220	15698	0.08		3.67226
NPY2R	0.11	Arrestin	Baseline	194950	17415	0.09	EC80	2225880	60358	0.03	CXCL14/BRAK	Antagonist	1	1988320	2014880	2001600	18781	0.01		11.4177
CX3CR1	0.1	Arrestin	Baseline	10770	1735	0.16	EC80	39510	1067	0.03	CXCL14/BRAK	Antagonist	1	33720	39320	36520	3960	0.11		3.66852
PROKR2	0.1	Arrestin	Baseline	39280	4653	0.12	EC80	1254140	324953	0.26	CXCL14/BRAK	Antagonist	1	1137040	1118240	1127640	13294	0.01		31.9282
PTHR2	0.1	Arrestin	Baseline	180350	9795	0.05	EC80	2812070	116397	0.04	CXCL14/BRAK	Antagonist	1	2392760	2683520	2538140	205598	0.08		15.5923
DRD2L	0.08	Arrestin	Baseline	142620	7979	0.06	EC80	629830	39338	0.06	CXCL14/BRAK	Antagonist	1	612960	567920	590440	31848	0.05		4.41614
HTR2C	0.08	Arrestin	Baseline	240400	9230	0.04	EC80	648850	22550	0.03	CXCL14/BRAK	Antagonist	1	628080	606040	617060	15585	0.03		2.69904
MTNR1B	0.08	Arrestin	Baseline	24680	2648	0.11	EC80	50130	2766	0.06	CXCL14/BRAK	Antagonist	1	45800	50640	48220	3422	0.07		2.0312
P2RY4	0.08	Arrestin	Baseline	647620	62778	0.1	EC80	1106690	58063	0.05	CXCL14/BRAK	Antagonist	1	1088600	1048720	1068660	28199	0.03		1.70886
AVPR1B	0.06	Arrestin	Baseline	11770	1340	0.11	EC80	279910	18884	0.07	CXCL14/BRAK	Antagonist	1	260920	266520	263720	3960	0.02		23.7816
CCKBR	0.06	Arrestin	Baseline	215170	8581	0.04	EC80	650330	39206	0.06	CXCL14/BRAK	Antagonist	1	600560	646760	623660	32668	0.05		3.0224
CRHR2	0.06	Arrestin	Baseline	101830	13072	0.13	EC80	3003270	170054	0.06	CXCL14/BRAK	Antagonist	1	2776760	2899240	2838000	86606	0.03		29.493
SSTR3	0.06	Arrestin	Baseline	60450	2943	0.05	EC80	281140	7556	0.03	CXCL14/BRAK	Antagonist	1	276480	261160	268820	10833	0.04		4.65079
F2R	0.05	Arrestin	Baseline	39790	1720	0.04	EC80	219420	24945	0.11	CXCL14/BRAK	Antagonist	1	220520	200720	210620	14001	0.07		5.51445
PROKR1	0.05	Arrestin	Baseline	26950	4237	0.16	EC80	456760	35964	0.08	CXCL14/BRAK	Antagonist	1	415040	455480	435260	28595	0.07		16.9484
CNR2	0.04	Arrestin	Baseline	91480	1271	0.01	EC80	369330	25356	0.07	CXCL14/BRAK	Antagonist	1	353440	363160	358300	6873	0.02		4.03728
GPR1	0.04	Arrestin	Baseline	46900	5717	0.12	EC80	835060	46020	0.06	CXCL14/BRAK	Antagonist	1	841240	758560	799900	58464	0.07		17.8051
HCRTR2	0.04	Arrestin	Baseline	40370	2557	0.06	EC80	1241540	36756	0.03	CXCL14/BRAK	Antagonist	1	1205840	1192840	1199340	9192	0.01		30.754
P2RY6	0.04	Arrestin	Baseline	186450	9132	0.05	EC80	1103870	28477	0.03	CXCL14/BRAK	Antagonist	1	1089960	1035600	1062780	38438	0.04		5.92046
EDG1	0.03	Arrestin	Baseline	60980	2878	0.05	EC80	459780	27793	0.06	CXCL14/BRAK	Antagonist	1	455080	438920	447000	11427	0.03		7.53985
MC3R	0.03	Arrestin	Baseline	168890	4581	0.03	EC80	393530	13686	0.03	CXCL14/BRAK	Antagonist	1	402320	372560	387440	21043	0.05		2.3301
PTAFR	0.03	Arrestin	Baseline	717410	43264	0.06	EC80	1546990	121001	0.08	CXCL14/BRAK	Antagonist	1	1601680	1448000	1524840	108668	0.07		2.15635
AGTRL1	0.02	Arrestin	Baseline	144860	13211	0.09	EC80	2132330	51543	0.02	CXCL14/BRAK	Antagonist	1	2074880	2092200	2083540	12247	0.01		14.7199
CHRM4	0.02	Arrestin	Baseline	12620	2411	0.19	EC80	40820	4463	0.11	CXCL14/BRAK	Antagonist	1	40560	40000	40280	396	0.01		3.23455
NTSR1	0.02	Arrestin	Baseline	747330	48672	0.07	EC80	2768670	83542	0.03	CXCL14/BRAK	Antagonist	1	2688240	2778000	2733120	63470	0.02		3.70475
OPRL1	0.02	Arrestin	Baseline	98560	11574	0.12	EC80	207240	8837	0.04	CXCL14/BRAK	Antagonist	1	203320	207520	205420	2970	0.01		2.10268
ADRB1	0.01	Arrestin	Baseline	54930	4679	0.09	EC80	244070	22928	0.09	CXCL14/BRAK	Antagonist	1	273280	211560	242420	43643	0.18		4.44329
CALCR+RAMP2	0.01	Arrestin	Baseline	66020	7280	0.11	EC80	347700	25040	0.07	CXCL14/BRAK	Antagonist	1	345880	346080	345980	141	0		5.26659
CHRM3	0.01	Arrestin	Baseline	11000	1958	0.18	EC80	86020	5113	0.06	CXCL14/BRAK	Antagonist	1	85280	85640	85460	255	0		7.82
GCGR	0.01	Arrestin	Baseline	309940	24955	0.08	EC80	2031450	174912	0.09	CXCL14/BRAK	Antagonist	1	2061920	1956640	2009280	74444	0.04		6.55433
OPRM1	0.01	Arrestin	Baseline	176500	11531	0.07	EC80	1193900	75143	0.06	CXCL14/BRAK	Antagonist	1	1150360	1209840	1180100	42059	0.04		6.76431
ADRA2C	0	Arrestin	Baseline	15530	1128	0.07	EC80	169000	6499	0.04	CXCL14/BRAK	Antagonist	1	172320	167040	169680	3734	0.02		10.8822
AVPR2	0	Arrestin	Baseline	171160	8649	0.05	EC80	915500	56836	0.06	CXCL14/BRAK	Antagonist	1	945680	885880	915780	42285	0.05		5.3488
CHRM1	0	Arrestin	Baseline	348190	14590	0.04	EC80	1082580	42334	0.04	CXCL14/BRAK	Antagonist	1	1094440	1067000	1080720	19403	0.02		3.10916
CRHR1	0	Arrestin	Baseline	417580	37359	0.09	EC80	1697820	83784	0.05	CXCL14/BRAK	Antagonist	1	1709080	1699000	1704040	7128	0		4.06586
DRD1	0	Arrestin	Baseline	126770	3130	0.02	EC80	696360	40311	0.06	CXCL14/BRAK	Antagonist	1	728680	661080	694880	47800	0.07		5.4931
GALR1	0	Arrestin	Baseline	114020	8942	0.08	EC80	1003220	49327	0.05	CXCL14/BRAK	Antagonist	1	959600	1051600	1005600	65054	0.06		8.79863
GPR119	0	Arrestin	Baseline	33620	1758	0.05	EC80	67250	7429	0.11	CXCL14/BRAK	Antagonist	1	63640	70880	67260	5119	0.08		2.0003
GRPR	0	Arrestin	Baseline	179240	13721	0.08	EC80	879700	30329	0.03	CXCL14/BRAK	Antagonist	1	884880	868120	876500	11851	0.01		4.90794
NMU1R	0	Arrestin	Baseline	213380	14583	0.07	EC80	750580	32442	0.04	CXCL14/BRAK	Antagonist	1	729800	767160	748480	26418	0.04		3.51757
NPBWR2	0	Arrestin	Baseline	65890	2294	0.03	EC80	579350	15313	0.03	CXCL14/BRAK	Antagonist	1	596840	559840	578340	26163	0.05		8.79268
PPYR1 (NPY4)	0	Arrestin	Baseline	41740	2874	0.07	EC80	469450	17815	0.04	CXCL14/BRAK	Antagonist	1	473160	462680	467920	7410	0.02		11.247
PTGIR	0	Arrestin	Baseline	246420	19839	0.08	EC80	654300	39514	0.06	CXCL14/BRAK	Antagonist	1	683560	626400	654980	40418	0.06		2.65522
TRHR	0	Arrestin	Baseline	12020	1271	0.11	EC80	127770	5599	0.04	CXCL14/BRAK	Antagonist	1	136480	118880	127680	12445	0.1		10.6298
C5AR1	-0.01	Arrestin	Baseline	53460	5018	0.09	EC80	949870	34669	0.04	CXCL14/BRAK	Antagonist	1	924160	986000	955080	43727	0.05		17.7679
CMKLR1	-0.01	Arrestin	Baseline	28590	507	0.02	EC80	702050	52683	0.08	CXCL14/BRAK	Antagonist	1	741480	671960	706720	49158	0.07		24.5558
EDG3	-0.01	Arrestin	Baseline	1176400	52690	0.04	EC80	4276670	95781	0.02	CXCL14/BRAK	Antagonist	1	4406920	4199680	4303300	146541	0.03		3.63539
EDNRA	-0.01	Arrestin	Baseline	13800	1096	0.08	EC80	132450	14812	0.11	CXCL14/BRAK	Antagonist	1	127320	139280	133300	8457	0.06		9.59783
FPR1	-0.01	Arrestin	Baseline	710480	37552	0.05	EC80	3693060	266793	0.07	CXCL14/BRAK	Antagonist	1	3679240	3775840	3727540	68307	0.02		5.19798
GPR35	-0.01	Arrestin	Baseline	105510	7211	0.07	EC80	543220	16406	0.03	CXCL14/BRAK	Antagonist	1	556160	541800	548980	10154	0.02		5.14852
NPBWR1	-0.01	Arrestin	Baseline	139570	9821	0.07	EC80	1126730	51785	0.05	CXCL14/BRAK	Antagonist	1	1125040	1154560	1139800	20874	0.02		8.07287
ADRA2B	-0.02	Arrestin	Baseline	183740	6286	0.03	EC80	748950	39373	0.05	CXCL14/BRAK	Antagonist	1	774720	744640	759680	21270	0.03		4.07614
ADRB2	-0.02	Arrestin	Baseline	13170	2727	0.21	EC80	207580	17449	0.08	CXCL14/BRAK	Antagonist	1	202360	220840	211600	13067	0.06		15.7616
CNR1	-0.02	Arrestin	Baseline	109230	6541	0.06	EC80	292400	9225	0.03	CXCL14/BRAK	Antagonist	1	312800	279160	295980	23787	0.08		2.67692
DRD2S	-0.02	Arrestin	Baseline	252870	11687	0.05	EC80	1124220	41232	0.04	CXCL14/BRAK	Antagonist	1	1165360	1111360	1138360	38184	0.03		4.44584
EDG5	-0.02	Arrestin	Baseline	258980	24402	0.09	EC80	599370	21661	0.04	CXCL14/BRAK	Antagonist	1	592400	616960	604680	17367	0.03		2.31435
EDG7	-0.02	Arrestin	Baseline	44260	1785	0.04	EC80	158890	12141	0.08	CXCL14/BRAK	Antagonist	1	173760	149480	161620	17169	0.11		3.58992
HRH1	-0.02	Arrestin	Baseline	784680	20068	0.03	EC80	2465600	75811	0.03	CXCL14/BRAK	Antagonist	1	2564200	2436520	2500360	90283	0.04		3.14217
HTR2A	-0.02	Arrestin	Baseline	883370	44050	0.05	EC80	2284650	40696	0.02	CXCL14/BRAK	Antagonist	1	2309640	2326160	2317900	11681	0.01		2.58629
MC4R	-0.02	Arrestin	Baseline	47350	3053	0.06	EC80	146400	7508	0.05	CXCL14/BRAK	Antagonist	1	162560	134360	148460	19940	0.13		3.09187
NPY1R	-0.02	Arrestin	Baseline	28780	1074	0.04	EC80	298070	16679	0.06	CXCL14/BRAK	Antagonist	1	293400	312600	303000	13576	0.04		10.3568
PTGER4	-0.02	Arrestin	Baseline	413150	24755	0.06	EC80	2278860	121947	0.05	CXCL14/BRAK	Antagonist	1	2286160	2335600	2310880	34959	0.02		5.51582
CCR1	-0.02	Arrestin	Baseline	887432	54660	0.06	EC80	1519160	56816	0.04	CXCL14/BRAK	Antagonist	1	1434600	1624920	1529760	134577	0.09		1.71186
AGTR1	-0.03	Arrestin	Baseline	529050	30967	0.06	EC80	3920950	112925	0.03	CXCL14/BRAK	Antagonist	1	3981160	4074600	4027880	66072	0.02		7.4113
CALCRL+RAMP2	-0.03	Arrestin	Baseline	9950	1879	0.19	EC80	83320	13909	0.17	CXCL14/BRAK	Antagonist	1	92400	78600	85500	9758	0.11		8.37387
CHRM5	-0.03	Arrestin	Baseline	669090	48526	0.07	EC80	1193550	96371	0.08	CXCL14/BRAK	Antagonist	1	1306640	1113360	1210000	136670	0.11		1.78384
P2RY12	-0.03	Arrestin	Baseline	294090	16669	0.06	EC80	855220	41819	0.05	CXCL14/BRAK	Antagonist	1	868800	880160	874480	8033	0.01		2.90802
PTGER2	-0.03	Arrestin	Baseline	315010	8191	0.03	EC80	1077920	114472	0.11	CXCL14/BRAK	Antagonist	1	1110520	1092760	1101640	12558	0.01		3.42186
VIPR2	-0.03	Arrestin	Baseline	201380	3106	0.02	EC80	3522170	157931	0.04	CXCL14/BRAK	Antagonist	1	3727440	3546840	3637140	127703	0.04		17.4902
BDKRB1	-0.04	Arrestin	Baseline	49600	3837	0.08	EC80	228200	8281	0.04	CXCL14/BRAK	Antagonist	1	247600	224600	236100	16263	0.07		4.60081
CALCR	-0.04	Arrestin	Baseline	127140	2062	0.02	EC80	296690	6947	0.02	CXCL14/BRAK	Antagonist	1	303760	304760	304260	707	0		2.33357
CCKAR	-0.04	Arrestin	Baseline	9910	685	0.07	EC80	183760	4218	0.02	CXCL14/BRAK	Antagonist	1	185280	197680	191480	8768	0.05		18.5429
DRD3	-0.04	Arrestin	Baseline	81420	7561	0.09	EC80	325500	25939	0.08	CXCL14/BRAK	Antagonist	1	332440	338440	335440	4243	0.01		3.99779
F2RL1	-0.04	Arrestin	Baseline	121840	7106	0.06	EC80	1352970	30371	0.02	CXCL14/BRAK	Antagonist	1	1397960	1402840	1400400	3451	0		11.1045
F2RL3	-0.04	Arrestin	Baseline	269180	8580	0.03	EC80	1309110	79104	0.06	CXCL14/BRAK	Antagonist	1	1357080	1348960	1353020	5742	0		4.86333
GALR2	-0.04	Arrestin	Baseline	462730	20748	0.04	EC80	1559460	172342	0.11	CXCL14/BRAK	Antagonist	1	1663560	1532560	1598060	92631	0.06		3.37013
HTR1A	-0.04	Arrestin	Baseline	317820	12634	0.04	EC80	765120	57033	0.07	CXCL14/BRAK	Antagonist	1	777560	785800	781680	5827	0.01		2.4074
MTNR1A	-0.04	Arrestin	Baseline	307510	15583	0.05	EC80	1809990	54763	0.03	CXCL14/BRAK	Antagonist	1	1863880	1867800	1865840	2772	0		5.88595
SCTR	-0.04	Arrestin	Baseline	184390	8313	0.05	EC80	1077760	89816	0.08	CXCL14/BRAK	Antagonist	1	1085160	1135760	1110460	35780	0.03		5.845
SSTR2	-0.04	Arrestin	Baseline	11110	2380	0.21	EC80	248800	5653	0.02	CXCL14/BRAK	Antagonist	1	251960	262360	257160	7354	0.03		22.3942
TACR1	-0.04	Arrestin	Baseline	189590	7170	0.04	EC80	734290	69395	0.09	CXCL14/BRAK	Antagonist	1	745200	768720	756960	16631	0.02		3.87304
TBXA2R	-0.04	Arrestin	Baseline	250410	8306	0.03	EC80	1025880	62521	0.06	CXCL14/BRAK	Antagonist	1	1061440	1058480	1059960	2093	0		4.0968
UTR2	-0.04	Arrestin	Baseline	82640	5048	0.06	EC80	388920	11585	0.03	CXCL14/BRAK	Antagonist	1	410320	390360	400340	14114	0.04		4.7062
ADRA2A	-0.05	Arrestin	Baseline	515580	30007	0.06	EC80	1873600	79948	0.04	CXCL14/BRAK	Antagonist	1	1968320	1909640	1938980	41493	0.02		3.63397
CALCR+RAMP3	-0.05	Arrestin	Baseline	21330	1429	0.07	EC80	60510	3901	0.06	CXCL14/BRAK	Antagonist	1	64480	60760	62620	2630	0.04		2.83685
DRD4	-0.05	Arrestin	Baseline	8010	1227	0.15	EC80	27850	2945	0.11	CXCL14/BRAK	Antagonist	1	28600	29280	28940	481	0.02		3.4769
MCHR2	-0.05	Arrestin	Baseline	175460	6003	0.03	EC80	954460	32953	0.03	CXCL14/BRAK	Antagonist	1	1009160	980040	994600	20591	0.02		5.43976
MLNR	-0.05	Arrestin	Baseline	111050	12006	0.11	EC80	1221770	82004	0.07	CXCL14/BRAK	Antagonist	1	1359560	1187960	1273760	121340	0.1		11.002
PTGER3	-0.05	Arrestin	Baseline	161740	3679	0.02	EC80	823330	27332	0.03	CXCL14/BRAK	Antagonist	1	882080	831040	856560	36091	0.04		5.09045
RXFP3	-0.05	Arrestin	Baseline	305350	8443	0.03	EC80	717630	13283	0.02	CXCL14/BRAK	Antagonist	1	732520	747360	739940	10493	0.01		2.35019
TACR2	-0.05	Arrestin	Baseline	232510	15138	0.07	EC80	1402750	26598	0.02	CXCL14/BRAK	Antagonist	1	1494880	1431520	1463200	44802	0.03		6.03307
TACR3	-0.05	Arrestin	Baseline	98190	7610	0.08	EC80	2255400	106240	0.05	CXCL14/BRAK	Antagonist	1	2218320	2493960	2356140	194907	0.08		22.9698
VIPR1	-0.05	Arrestin	Baseline	213550	9926	0.05	EC80	2279240	171673	0.08	CXCL14/BRAK	Antagonist	1	2426440	2319800	2373120	75406	0.03		10.6731
ADORA3	-0.06	Arrestin	Baseline	256700	10786	0.04	EC80	1070230	36642	0.03	CXCL14/BRAK	Antagonist	1	1147760	1097840	1122800	35299	0.03		4.16919
BDKRB2	-0.06	Arrestin	Baseline	301760	20606	0.07	EC80	2027300	85510	0.04	CXCL14/BRAK	Antagonist	1	2092400	2158200	2125300	46528	0.02		6.71825
CALCRL+RAMP3	-0.06	Arrestin	Baseline	143760	6118	0.04	EC80	2847960	203112	0.07	CXCL14/BRAK	Antagonist	1	3075000	2919080	2997040	110252	0.04		19.8105
CCR2	-0.06	Arrestin	Baseline	10730	640	0.06	EC80	124870	11170	0.09	CXCL14/BRAK	Antagonist	1	131440	131840	131640	283	0		11.6375
CCR6	-0.06	Arrestin	Baseline	74760	4155	0.06	EC80	888680	103463	0.12	CXCL14/BRAK	Antagonist	1	938520	928680	933600	6958	0.01		11.8871
HRH3	-0.06	Arrestin	Baseline	38560	1758	0.05	EC80	149860	6252	0.04	CXCL14/BRAK	Antagonist	1	151080	161720	156400	7524	0.05		3.88641
HTR5A	-0.06	Arrestin	Baseline	153500	9816	0.06	EC80	666140	42440	0.06	CXCL14/BRAK	Antagonist	1	725360	669360	697360	39598	0.06		4.33967
TSHR	-0.06	Arrestin	Baseline	2520	359	0.14	EC80	12030	1673	0.14	CXCL14/BRAK	Antagonist	1	12320	12800	12560	339	0.03		4.77381
ADRA1B	-0.07	Arrestin	Baseline	264020	21274	0.08	EC80	1345390	57817	0.04	CXCL14/BRAK	Antagonist	1	1475400	1376880	1426140	69664	0.05		5.09579
GLP1R	-0.07	Arrestin	Baseline	44460	2894	0.07	EC80	727430	98060	0.13	CXCL14/BRAK	Antagonist	1	829400	716480	772940	79846	0.1		16.3614
PTHR1	-0.07	Arrestin	Baseline	118330	8589	0.07	EC80	4498510	533870	0.12	CXCL14/BRAK	Antagonist	1	4949880	4671920	4810900	196547	0.04		38.0166
CCR4	-0.08	Arrestin	Baseline	164900	14032	0.09	EC80	1047390	49350	0.05	CXCL14/BRAK	Antagonist	1	1193840	1049720	1121780	101908	0.09		6.35167
CHRM2	-0.08	Arrestin	Baseline	77050	6468	0.08	EC80	365290	32934	0.09	CXCL14/BRAK	Antagonist	1	396880	381160	389020	11116	0.03		4.74095
CXCR2	-0.08	Arrestin	Baseline	122000	6884	0.06	EC80	447960	15020	0.03	CXCL14/BRAK	Antagonist	1	493840	454440	474140	27860	0.06		3.6718
EDG2	-0.08	Arrestin	Baseline	395120	13952	0.04	EC80	880800	67071	0.08	CXCL14/BRAK	Antagonist	1	955640	879440	917540	53882	0.06		2.2292
GHSR1A	-0.08	Arrestin	Baseline	605670	11710	0.02	EC80	2391410	133723	0.06	CXCL14/BRAK	Antagonist	1	2572760	2491560	2532160	57417	0.02		3.94837
GPR109A	-0.08	Arrestin	Baseline	254390	13064	0.05	EC80	898460	26463	0.03	CXCL14/BRAK	Antagonist	1	939760	965400	952580	18130	0.02		3.53182
P2RY2	-0.08	Arrestin	Baseline	769390	45238	0.06	EC80	2239590	270798	0.12	CXCL14/BRAK	Antagonist	1	2342320	2361440	2351880	13520	0.01		2.91086
AVPR1A	-0.09	Arrestin	Baseline	17400	1168	0.07	EC80	98630	10578	0.11	CXCL14/BRAK	Antagonist	1	109320	101760	105540	5346	0.05		5.66839
CALCRL+RAMP1	-0.09	Arrestin	Baseline	45200	5210	0.12	EC80	740540	36615	0.05	CXCL14/BRAK	Antagonist	1	847440	752360	799900	67232	0.08		16.3836
CXCR1	-0.09	Arrestin	Baseline	241350	12729	0.05	EC80	1020320	27936	0.03	CXCL14/BRAK	Antagonist	1	1125440	1058000	1091720	47687	0.04		4.22755
CXCR6	-0.09	Arrestin	Baseline	8180	1210	0.15	EC80	73000	2130	0.03	CXCL14/BRAK	Antagonist	1	82920	75080	79000	5544	0.07		8.92421
KISS1R	-0.09	Arrestin	Baseline	97340	3377	0.03	EC80	170800	6649	0.04	CXCL14/BRAK	Antagonist	1	181000	173720	177360	5148	0.03		1.75467
OPRD1	-0.09	Arrestin	Baseline	259890	11505	0.04	EC80	1828000	58690	0.03	CXCL14/BRAK	Antagonist	1	1958000	1972400	1965200	10182	0.01		7.03375
CCR7	-0.1	Arrestin	Baseline	426380	20744	0.05	EC80	2867080	47149	0.02	CXCL14/BRAK	Antagonist	1	3088280	3143800	3116040	39259	0.01		6.72424
EDNRB	-0.1	Arrestin	Baseline	36090	1581	0.04	EC80	510670	121985	0.24	CXCL14/BRAK	Antagonist	1	529240	590480	559860	43303	0.08		14.1499
LTB4R	-0.1	Arrestin	Baseline	73670	5746	0.08	EC80	643460	25537	0.04	CXCL14/BRAK	Antagonist	1	713480	685440	699460	19827	0.03		8.73436
MC5R	-0.1	Arrestin	Baseline	229730	16143	0.07	EC80	698150	47704	0.07	CXCL14/BRAK	Antagonist	1	737160	749760	743460	8910	0.01		3.039
OXTR	-0.1	Arrestin	Baseline	23410	2842	0.12	EC80	579520	60738	0.1	CXCL14/BRAK	Antagonist	1	634320	633560	633940	537	0		24.7552
CMKOR1	-0.11	Arrestin	Baseline	226270	16306	0.07	EC80	1202470	45229	0.04	CXCL14/BRAK	Antagonist	1	1374880	1241640	1308260	94215	0.07		5.31431
GPR92	-0.11	Arrestin	Baseline	75650	2769	0.04	EC80	221470	3994	0.02	CXCL14/BRAK	Antagonist	1	250600	224040	237320	18781	0.08		2.92756
HRH2	-0.11	Arrestin	Baseline	97570	3143	0.03	EC80	282980	15204	0.05	CXCL14/BRAK	Antagonist	1	296280	309360	302820	9249	0.03		2.90028
SSTR5	-0.11	Arrestin	Baseline	267620	30552	0.11	EC80	1114800	89432	0.08	CXCL14/BRAK	Antagonist	1	1093920	1313640	1203780	155366	0.13		4.16561
EDG6	-0.12	Arrestin	Baseline	705430	12210	0.02	EC80	1486640	57544	0.04	CXCL14/BRAK	Antagonist	1	1643200	1512040	1577620	92744	0.06		2.10742
NPFFR1	-0.12	Arrestin	Baseline	2338320	70208	0.03	EC80	3621190	74261	0.02	CXCL14/BRAK	Antagonist	1	3856560	3704120	3780340	107791	0.03		1.54863
CRTH2	-0.13	Arrestin	Baseline	146220	11895	0.08	EC80	704940	38253	0.05	CXCL14/BRAK	Antagonist	1	808120	752200	780160	39541	0.05		4.82109
CXCR5	-0.13	Arrestin	Baseline	43390	300	0.01	EC80	135570	5586	0.04	CXCL14/BRAK	Antagonist	1	148240	147640	147940	424	0		3.12445
GPR55	-0.13	Arrestin	Baseline	1166520	37306	0.03	EC80	1931650	151142	0.08	CXCL14/BRAK	Antagonist	1	2080800	1984680	2032740	67967	0.03		1.65591
OPRK1	-0.13	Arrestin	Baseline	42450	2030	0.05	EC80	204210	12987	0.06	CXCL14/BRAK	Antagonist	1	226840	225040	225940	1273	0.01		4.8106
HCRTR1	-0.14	Arrestin	Baseline	52300	3724	0.07	EC80	2237420	149548	0.07	CXCL14/BRAK	Antagonist	1	2886800	2198440	2542620	486744	0.19		42.7805
LHCGR	-0.14	Arrestin	Baseline	77340	4136	0.05	EC80	216760	9462	0.04	CXCL14/BRAK	Antagonist	1	237120	234960	236040	1527	0.01		2.80269
P2RY11	-0.14	Arrestin	Baseline	77250	6693	0.09	EC80	458380	53423	0.12	CXCL14/BRAK	Antagonist	1	525800	500760	513280	17706	0.03		5.93372
GIPR	-0.15	Arrestin	Baseline	30170	3850	0.13	EC80	75450	2764	0.04	CXCL14/BRAK	Antagonist	1	77280	87560	82420	7269	0.09		2.50083
MCHR1	-0.15	Arrestin	Baseline	61400	1499	0.02	EC80	249440	14007	0.06	CXCL14/BRAK	Antagonist	1	294800	260480	277640	24268	0.09		4.06254
BRS3	-0.16	Arrestin	Baseline	10860	1813	0.17	EC80	69560	3699	0.05	CXCL14/BRAK	Antagonist	1	73800	84080	78940	7269	0.09		6.40516
C5LR2	-0.16	Arrestin	Baseline	476870	34677	0.07	EC80	1139080	87902	0.08	CXCL14/BRAK	Antagonist	1	1273640	1211480	1242560	43954	0.04		2.38866
GLP2R	-0.16	Arrestin	Baseline	114500	16893	0.15	EC80	543880	75174	0.14	CXCL14/BRAK	Antagonist	1	605680	617560	611620	8400	0.01		4.75004
HTR1E	-0.16	Arrestin	Baseline	60690	2729	0.04	EC80	146610	6919	0.05	CXCL14/BRAK	Antagonist	1	163800	156720	160260	5006	0.03		2.41572
ADCYAP1R1	-0.17	Arrestin	Baseline	464010	1212	0	EC80	1908890	160081	0.08	CXCL14/BRAK	Antagonist	1	2134560	2168640	2151600	24098	0.01		4.1139
EDG4	-0.17	Arrestin	Baseline	57590	2485	0.04	EC80	201290	11761	0.06	CXCL14/BRAK	Antagonist	1	246760	203680	225220	30462	0.14		3.49522
FPRL1	-0.17	Arrestin	Baseline	103160	6166	0.06	EC80	2776210	30998	0.01	CXCL14/BRAK	Antagonist	1	2951280	3487560	3219420	379207	0.12		26.9117
MC1R	-0.18	Arrestin	Baseline	51550	951	0.02	EC80	111460	3547	0.03	CXCL14/BRAK	Antagonist	1	115280	128720	122000	9504	0.08	In agonist screening the second highest activity 24%	2.16217
CCR3	-0.2	Arrestin	Baseline	32410	2204	0.07	EC80	62720	1237	0.02	CXCL14/BRAK	Antagonist	1	67880	69960	68920	1471	0.02	Positive allosteric modulators (PAM)?	1.93521
CXCR3	-0.22	Arrestin	Baseline	210130	3565	0.02	EC80	643210	63673	0.1	CXCL14/BRAK	Antagonist	1	711760	766560	739160	38749	0.05	PAM?	3.06101
CCR9	-0.26	Arrestin	Baseline	105680	4062	0.04	EC80	622540	48444	0.08	CXCL14/BRAK	Antagonist	1	807080	711640	759360	67486	0.09	PAM?	5.8908
HTR1B	-0.27	Arrestin	Baseline	542730	20493	0.04	EC80	1167480	21487	0.02	CXCL14/BRAK	Antagonist	1	1339040	1333120	1336080	4186	0	PAM?	2.15112
HTR1F	-0.27	Arrestin	Baseline	89830	3644	0.04	EC80	316320	11086	0.04	CXCL14/BRAK	Antagonist	1	377160	379720	378440	1810	0	PAM?	3.52132
EDG8	-0.28	Arrestin	Baseline	365450	17922	0.05	EC80	460940	9532	0.02	CXCL14/BRAK	Antagonist	1	490280	485520	487900	3366	0.01	PAM? But small assay window < 1,3	1.26129

## Sheet: orphan GPCR panel-CXCL14 
GPCR ID	% Activity	Baseline Vehicle	Mean RLU	SD	%CV	Compound ID	Assay Mode	Conc (µM)	Rep 1 RLU	Rep 2 RLU	Mean RLU2	SD2	%CV2	Signal/Baseline
GPR25	0.23	PBS/BSA	4314	392	0.09	CXCL14/BRAK	Agonist	1	5760	4840	5300	651	0.12	1.22856
CMKLR2	0.2	PBS/BSA	27905	2205	0.08	CXCL14/BRAK	Agonist	1	34640	32400	33520	1584	0.05	1.20122
GPR18	0.2	PBS/BSA	2660	222	0.08	CXCL14/BRAK	Agonist	1	3360	3000	3180	255	0.08	1.19549
CCRL2	0.19	PBS/BSA	14355	1182	0.08	CXCL14/BRAK	Agonist	1	18480	15560	17020	2065	0.12	1.18565
GPR101	0.19	PBS/BSA	42050	4779	0.11	CXCL14/BRAK	Agonist	1	48480	51800	50140	2348	0.05	1.19239
GPR30	0.18	PBS/BSA	6674	592	0.09	CXCL14/BRAK	Agonist	1	7840	7880	7860	28	0	1.1777
LGR6	0.18	PBS/BSA	16365	1132	0.07	CXCL14/BRAK	Agonist	1	20160	18600	19380	1103	0.06	1.18423
GPR148	0.17	PBS/BSA	6505	628	0.1	CXCL14/BRAK	Agonist	1	7200	8000	7600	566	0.07	1.16833
GPR149	0.15	PBS/BSA	48035	2274	0.05	CXCL14/BRAK	Agonist	1	52760	58000	55380	3705	0.07	1.15291
GPR139	0.14	PBS/BSA	401345	21686	0.05	CXCL14/BRAK	Agonist	1	466280	449640	457960	11766	0.03	1.14106
GPR182	0.14	PBS/BSA	780505	38884	0.05	CXCL14/BRAK	Agonist	1	840960	945040	893000	73596	0.08	1.14413
BAI3	0.12	PBS/BSA	17965	1831	0.1	CXCL14/BRAK	Agonist	1	20800	19600	20200	849	0.04	1.12441
GPR137	0.12	PBS/BSA	45030	2608	0.06	CXCL14/BRAK	Agonist	1	50160	51040	50600	622	0.01	1.1237
GPR152	0.11	PBS/BSA	137375	10469	0.08	CXCL14/BRAK	Agonist	1	149720	154360	152040	3281	0.02	1.10675
GPR146	0.1	PBS/BSA	17765	1603	0.09	CXCL14/BRAK	Agonist	1	21360	17840	19600	2489	0.13	1.10329
GPR157	0.09	PBS/BSA	339510	17261	0.05	CXCL14/BRAK	Agonist	1	372400	366680	369540	4045	0.01	1.08845
GPR31	0.09	PBS/BSA	5850	627	0.11	CXCL14/BRAK	Agonist	1	5720	7040	6380	933	0.15	1.0906
GPR61	0.09	PBS/BSA	220080	6448	0.03	CXCL14/BRAK	Agonist	1	237680	240400	239040	1923	0.01	1.08615
GPR65	0.09	PBS/BSA	70440	5583	0.08	CXCL14/BRAK	Agonist	1	80360	73000	76680	5204	0.07	1.08859
GPR75	0.09	PBS/BSA	91705	3449	0.04	CXCL14/BRAK	Agonist	1	102280	97480	99880	3394	0.03	1.08914
GPR84	0.09	PBS/BSA	48235	3028	0.06	CXCL14/BRAK	Agonist	1	55280	49640	52460	3988	0.08	1.08759
GPR85	0.09	PBS/BSA	9520	890	0.09	CXCL14/BRAK	Agonist	1	10600	10240	10420	255	0.02	1.09454
MRGPRF	0.09	PBS/BSA	588115	31853	0.05	CXCL14/BRAK	Agonist	1	642200	638440	640320	2659	0	1.08877
ADMR	0.08	PBS/BSA	892975	35727	0.04	CXCL14/BRAK	Agonist	1	999080	927840	963460	50374	0.05	1.07893
GPR162	0.08	PBS/BSA	14570	1948	0.13	CXCL14/BRAK	Agonist	1	14640	16960	15800	1640	0.1	1.08442
GPR176	0.08	PBS/BSA	411705	18588	0.05	CXCL14/BRAK	Agonist	1	466080	424280	445180	29557	0.07	1.08131
GPR20	0.08	PBS/BSA	128715	5670	0.04	CXCL14/BRAK	Agonist	1	138280	140520	139400	1584	0.01	1.08301
GPR151	0.07	PBS/BSA	47175	2408	0.05	CXCL14/BRAK	Agonist	1	52720	47920	50320	3394	0.07	1.06667
GPR50	0.07	PBS/BSA	838215	33390	0.04	CXCL14/BRAK	Agonist	1	928560	864840	896700	45057	0.05	1.06977
GPR97	0.07	PBS/BSA	942525	29883	0.03	CXCL14/BRAK	Agonist	1	1026680	984840	1005760	29585	0.03	1.06709
P2RY8	0.07	PBS/BSA	817560	37073	0.05	CXCL14/BRAK	Agonist	1	881880	870360	876120	8146	0.01	1.07163
BAI1	0.06	PBS/BSA	166560	9585	0.06	CXCL14/BRAK	Agonist	1	178800	174160	176480	3281	0.02	1.05956
GPR143	0.06	PBS/BSA	88360	5691	0.06	CXCL14/BRAK	Agonist	1	90640	97360	94000	4752	0.05	1.06383
GPR17	0.05	PBS/BSA	1041915	41940	0.04	CXCL14/BRAK	Agonist	1	1101560	1083640	1092600	12671	0.01	1.04865
GPR81	0.05	PBS/BSA	470840	24172	0.05	CXCL14/BRAK	Agonist	1	516920	475560	496240	29246	0.06	1.05395
BAI2	0.04	PBS/BSA	27250	3223	0.12	CXCL14/BRAK	Agonist	1	28400	28480	28440	57	0	1.04367
DARC	0.04	PBS/BSA	127635	6951	0.05	CXCL14/BRAK	Agonist	1	129280	136000	132640	4752	0.04	1.03921
GPR142	0.04	PBS/BSA	101875	16353	0.16	CXCL14/BRAK	Agonist	1	101240	109960	105600	6166	0.06	1.03656
GPR150	0.04	PBS/BSA	35165	2912	0.08	CXCL14/BRAK	Agonist	1	38760	34120	36440	3281	0.09	1.03626
GPR23	0.04	PBS/BSA	1234530	55815	0.05	CXCL14/BRAK	Agonist	1	1306840	1254920	1280880	36713	0.03	1.03754
GPR32	0.04	PBS/BSA	141355	6844	0.05	CXCL14/BRAK	Agonist	1	147320	148000	147660	481	0	1.0446
GPR6	0.04	PBS/BSA	57475	2567	0.04	CXCL14/BRAK	Agonist	1	61440	57720	59580	2630	0.04	1.03662
GPR79	0.04	PBS/BSA	64010	6891	0.11	CXCL14/BRAK	Agonist	1	63560	69760	66660	4384	0.07	1.0414
OPN5	0.04	PBS/BSA	12295	1367	0.11	CXCL14/BRAK	Agonist	1	13040	12640	12840	283	0.02	1.04433
GPR171	0.03	PBS/BSA	6985	801	0.11	CXCL14/BRAK	Agonist	1	6800	7640	7220	594	0.08	1.03364
GPR3	0.03	PBS/BSA	1899385	59750	0.03	CXCL14/BRAK	Agonist	1	1937520	1964400	1950960	19007	0.01	1.02715
GPR37L1	0.03	PBS/BSA	56425	4086	0.07	CXCL14/BRAK	Agonist	1	60280	55680	57980	3253	0.06	1.02756
GPR88	0.03	PBS/BSA	24815	2446	0.1	CXCL14/BRAK	Agonist	1	27280	23680	25480	2546	0.1	1.0268
MRGPRD	0.03	PBS/BSA	10765	1395	0.13	CXCL14/BRAK	Agonist	1	9920	12240	11080	1640	0.15	1.02926
MRGPRX1	0.03	PBS/BSA	2124125	80602	0.04	CXCL14/BRAK	Agonist	1	2201040	2160760	2180900	28482	0.01	1.02673
GPR123	0.02	PBS/BSA	1483000	95416	0.06	CXCL14/BRAK	Agonist	1	1531280	1507480	1519380	16829	0.01	1.02453
GPR26	0.02	PBS/BSA	2670	498	0.19	CXCL14/BRAK	Agonist	1	2560	2880	2720	226	0.08	1.01873
GPR45	0.02	PBS/BSA	917585	36363	0.04	CXCL14/BRAK	Agonist	1	948400	919440	933920	20478	0.02	1.0178
MRGPRE	0.02	PBS/BSA	382640	10784	0.03	CXCL14/BRAK	Agonist	1	390160	387920	389040	1584	0	1.01673
EBI2	0.01	PBS/BSA	99730	10509	0.11	CXCL14/BRAK	Agonist	1	99960	100840	100400	622	0.01	1.00672
GPR132	0.01	PBS/BSA	815365	27780	0.03	CXCL14/BRAK	Agonist	1	841080	799320	820200	29529	0.04	1.00593
GPR27	0.01	PBS/BSA	161545	7324	0.05	CXCL14/BRAK	Agonist	1	158240	166920	162580	6138	0.04	1.00641
GPR83	0.01	PBS/BSA	86400	3155	0.04	CXCL14/BRAK	Agonist	1	91120	83200	87160	5600	0.06	1.0088
GPR12	0	PBS/BSA	77200	2630	0.03	CXCL14/BRAK	Agonist	1	78360	75880	77120	1754	0.02	0.998964
GPR15	0	PBS/BSA	9775	505	0.05	CXCL14/BRAK	Agonist	1	9040	10600	9820	1103	0.11	1.0046
MRGPRX4	0	PBS/BSA	131540	11906	0.09	CXCL14/BRAK	Agonist	1	134840	129120	131980	4045	0.03	1.00334
GPR107	-0.01	PBS/BSA	370225	37294	0.1	CXCL14/BRAK	Agonist	1	*36640	366600	366600	0	0	0.990209
GPR135	-0.01	PBS/BSA	19215	2142	0.11	CXCL14/BRAK	Agonist	1	19920	18240	19080	1188	0.06	0.992974
GPR141	-0.01	PBS/BSA	30860	2310	0.07	CXCL14/BRAK	Agonist	1	30160	30680	30420	368	0.01	0.985742
GPR39	-0.01	PBS/BSA	475270	14025	0.03	CXCL14/BRAK	Agonist	1	466240	473880	470060	5402	0.01	0.989038
OXGR1	-0.01	PBS/BSA	185260	8873	0.05	CXCL14/BRAK	Agonist	1	174720	193080	183900	12982	0.07	0.992659
GHSR1B	-0.02	PBS/BSA	4580	795	0.17	CXCL14/BRAK	Agonist	1	4560	4400	4480	113	0.03	0.978166
GPR103	-0.02	PBS/BSA	20225	1636	0.08	CXCL14/BRAK	Agonist	1	19160	20480	19820	933	0.05	0.979975
GPR37	-0.02	PBS/BSA	1040780	19360	0.02	CXCL14/BRAK	Agonist	1	1023200	1009160	1016180	9928	0.01	0.976364
GPR161	-0.03	PBS/BSA	7490	733	0.1	CXCL14/BRAK	Agonist	1	8000	6600	7300	990	0.14	0.974633
GPR52	-0.03	PBS/BSA	10015	1191	0.12	CXCL14/BRAK	Agonist	1	10080	9400	9740	481	0.05	0.972541
LGR4	-0.04	PBS/BSA	13945	1625	0.12	CXCL14/BRAK	Agonist	1	12600	14280	13440	1188	0.09	0.963786
GPR78	-0.07	PBS/BSA	57710	5620	0.1	CXCL14/BRAK	Agonist	1	54600	53200	53900	990	0.02	0.93398
GPR173	-0.08	PBS/BSA	89760	8554	0.1	CXCL14/BRAK	Agonist	1	84760	80560	82660	2970	0.04	0.9209
GPR4	-0.11	PBS/BSA	9625	1292	0.13	CXCL14/BRAK	Agonist	1	8960	8160	8560	566	0.07	0.889351
GPR91	-0.11	PBS/BSA	15230	1852	0.12	CXCL14/BRAK	Agonist	1	15400	11720	13560	2602	0.19	0.890348
LGR5	-0.14	PBS/BSA	5033	867	0.17	CXCL14/BRAK	Agonist	1	3920	4720	4320	566	0.13	0.858335
TAAR5	-0.19	PBS/BSA	2585	475	0.18	CXCL14/BRAK	Agonist	1	2000	2200	2100	141	0.07	0.812379

## Sheet: GPCR panel (control)
GPCR ID	Cell Type	Assay Type	Reference Agonist	EC50 (M)	S/B	EC80 (M)
ADCYAP1R1	CHO-K1	Arrestin	PACAP-27	4.7E-09	5.8	1.4e-07
ADORA3	CHO-K1	Arrestin	2-Cl-IB-MECA	1.3E-08	7.2	3.6e-07
ADRA1B	CHO-K1	Arrestin	Phenylephrine	9.3E-08	6.3	1e-05
ADRA2A	CHO-K1	Arrestin	UK 14,304	1.5E-09	59	2.7e-07
ADRA2B	CHO-K1	Arrestin	UK 14,304	1.0E-07	62	1.6e-05
ADRA2C	CHO-K1	Arrestin	UK 14,304	1.6E-07	200	5e-06
ADRB1	CHO-K1	Arrestin	Isoproterenol	1.8E-08	8.3	2.4e-06
ADRB2	CHO-K1	Arrestin	Isoproterenol	3.0E-08	33.3	1.7e-06
AGTR1	CHO-K1	Arrestin	Angiotensin II	2.9E-09	113	1.5e-07
AGTRL1	CHO-K1	Arrestin	Apelin-13	1.8E-09	25.0	1.6e-07
AVPR1A	U2OS	Arrestin	Vasopressin	2.2E-09	8.8	4.5e-07
AVPR1B	CHO-K1	Arrestin	Vasopressin	4.0E-09	24.0	2.4e-07
AVPR2	CHO-K1	Arrestin	Vasopressin	5.8E-10	8.9	2.9e-08
BDKRB1	CHO-K1	Arrestin	Lys-{Des-Arg9]-Bradykinin	1.2E-09	6.8	4.3e-08
BDKRB2	CHO-K1	Arrestin	Bradykinin	1.2E-09	11.0	3.5e-08
BRS3	CHO-K1	Arrestin	TAPN-Bombesin	3.6E-09	9.5	1.3e-07
C5AR1	CHO-K1	Arrestin	Complement C5a	1.3E-09	204	7.1e-08
C5LR2	CHO-K1	Arrestin	Complement C5a	2.2E-09	31	4.3e-08
CALCR	U2OS	Arrestin	Calcitonin	5.4E-08	2.6	1.6e-06
CALCR + RAMP2	CHO-K1	Arrestin	Calcitonin	8.7e-08	72	4.4e-07
CALCR + RAMP3	CHO-K1	Arrestin	Calcitonin	3.2e-06	26	8.9e-06
CALCRL + RAMP1	CHO-K1	Arrestin	Beta-CGRP	1.1e-07	220	5.8e-07
CALCRL + RAMP2	CHO-K1	Arrestin	Adrenomedullin	2.3e-08	114	1.5e-07
CALCRL + RAMP3	CHO-K1	Arrestin	Adrenomedullin	4.2e-08	259	1e-07
CCKAR	CHO-K1	Arrestin	(Tyr[SO3H]27)Cholecystokinin	5.1E-09	19.0	1e-07
CCKBR	CHO-K1	Arrestin	(Tyr[SO3H]27)Cholecystokinin	3.3E-10	9.6	9.7e-09
CCR10	U2OS	Arrestin	CCL27	6.5E-08	20.7	1.7e-06
CCR2	CHO-K1	Arrestin	CCL2	3.1E-09	24.8	2e-07
CCR3	CHO-K1	Arrestin	CCL13	8.8E-09	2.1	2.1e-07
CCR4	CHO-K1	Arrestin	CCL22	2.4E-09	11.5	1.2e-07
CCR5	CHO-K1	Arrestin	CCL3	7.2E-09	45.0	3.1e-07
CCR6	CHO-K1	Arrestin	CCL20	6.2E-09	24.0	7.1e-07
CCR7	CHO-K1	Arrestin	CCL19	9.5E-09	5.7	2.3e-07
CCR8	CHO-K1	Arrestin	CCL1	4.0E-08	10.0	1.9e-06
CCR9	CHO-K1	Arrestin	CCL25	2.2E-07	14.3	1.4e-05
CHRM1	CHO-K1	Arrestin	Acetylcholine	5.4E-06	4.4	0.00016
CHRM2	CHO-K1	Arrestin	Acetylcholine	6.2E-06	5.4	0.00023
CHRM3	CHO-K1	Arrestin	Acetylcholine	1.1E-06	11.3	5.7e-05
CHRM4	CHO-K1	Arrestin	Acetylcholine	3.3E-06	3.9	0.0002
CHRM5	CHO-K1	Arrestin	Acetylcholine	2.1E-07	2.7	0.00015
CMKLR1	CHO-K1	Arrestin	Chemerin	1.0E-09	37.6	9.3e-08
CMKOR1	CHO-K1	Arrestin	SDF1a	1.4E-08	7.0	8.6e-07
CNR1	CHO-K1	Arrestin	CP55940	1.0E-09	3.0	1.7e-07
CNR2	CHO-K1	Arrestin	CP55940	2.9E-09	6.1	1.4e-07
CRHR1	CHO-K1	Arrestin	Sauvagine	1.0E-09	4.4	5.9e-08
CRHR2	CHO-K1	Arrestin	Sauvagine	9.8E-09	41.3	4.6e-07
CRTH2	U2OS	Arrestin	Prostaglandin D2	2.1E-08	61	1.2e-06
CX3CR1	CHO-K1	Arrestin	Fractalkine	1.3E-10	3.9	1.5e-08
CXCR1	U2OS	Arrestin	Interleukin-8	1.7E-09	5.1	3e-07
CXCR2	HEK-293	Arrestin	Interleukin-8	1.1E-09	7.7	2.3e-07
CXCR3	CHO-K1	Arrestin	CXCL11	9.3E-09	3.6	2.8e-07
CXCR4	C2C12	Arrestin	SDF1a (CXCL12)	1.6E-08	2.3	2.2e-06
CXCR5	CHO-K1	Arrestin	CXCL13	2.4E-08	5.4	1.2e-06
CXCR6	HEK-293	Arrestin	CXCL16	1.5E-09	10.6	1.3e-07
DRD1	CHO-K1	Arrestin	Dopamine	5.6E-07	10.2	3e-05
DRD2L	CHO-K1	Arrestin	Dopamine	5.0E-07	6.4	1.8e-05
DRD2S	CHO-K1	Arrestin	Dopamine	1.1E-07	7.9	5.4e-06
DRD3	CHO-K1	Arrestin	Dopamine	2.4E-07	5.4	1.3e-05
DRD4	CHO-K1	Arrestin	Dopamine	5.3E-07	5.5	2.1e-05
DRD5	CHO-K1	Arrestin	Dopamine	2.1E-07	10.2	7.7e-06
EDG1	CHO-K1	Arrestin	Sphingosine-1-phosphate	5.3E-08	79	1.3e-06
EDG2	CHO-K1	Arrestin	1-Oleoyl-LPA	2.8E-07	2.3	2.3e-05
EDG3	CHO-K1	Arrestin	Sphingosine-1-phosphate	1.9E-07	60	5.2e-06
EDG4	CHO-K1	Arrestin	1-Oleoyl-LPA	1.9E-06	5.9	4.9e-05
EDG5	CHO-K1	Arrestin	Sphingosine-1-phosphate	2.6E-07	27	1.1e-05
EDG6	CHO-K1	Arrestin	Sphingosine-1-phosphate	1.1E-07	29	4.8e-06
EDG7	CHO-K1	Arrestin	1-Oleoyl-LPA	2.3E-06	6.1	4.7e-05
EDG8	CHO-K1	Arrestin	Sphingosine-1-phosphate	2.6E-08	18	2.4e-06
EDNRA	CHO-K1	Arrestin	Endothelin-1	4.2E-09	12.9	1.9e-07
EDNRB	CHO-K1	Arrestin	Endothelin-3	1.2E-08	15.8	2.6e-07
F2R	CHO-K1	Arrestin	TFLLR-NH2	2.9E-05	11.3	0.0013
F2RL1	U2OS	Arrestin	SLIGRL-NH2	1.0E-06	14.5	2.4e-05
F2RL3	CHO-K1	Arrestin	AYPGKF-NH2	1.2E-05	5.1	0.00037
FPR1	CHO-K1	Arrestin	WKYMVm-NH2	1.2E-08	10.2	6.2e-07
FPRL1	CHO-K1	Arrestin	WKYMVm-NH2	3.3E-09	33.5	6.7e-08
FSHR	CHO-K1	Arrestin	FSH	3.9E-09	2.9	2.1e-07
GALR1	CHO-K1	Arrestin	Galanin	3.6E-09	12.7	1.6e-07
GALR2	CHO-K1	Arrestin	Galanin	3.8E-08	5.2	1.8e-06
GCGR	CHO-K1	Arrestin	Glucagon	8.5E-09	9.0	3.2e-07
HSR1A	U2OS	Arrestin	Ghrelin	6.6E-09	3.9	3.8e-07
GIPR	CHO-K1	Arrestin	GIP	5.2E-09	2.7	2.8e-07
GLP1R	CHO-K1	Arrestin	Exendin-4	4.7E-09	31.0	2.4e-07
GLP2R	CHO-K1	Arrestin	GLP II (1-33)	3.4e-08	93	1.4e-07
GPR1	CHO-K1	Arrestin	Chemerin	7.3E-09	20.8	1.7e-07
GPR109A	CHO-K1	Arrestin	Nicotinic acid	2.2E-06	54	0.00012
GPR119	U2OS	Arrestin	OEA	5.8E-07	2.3	1.9e-05
GPR120	CHO-K1	Arrestin	GW9508	9.9E-06	3.9	0.00057
GPR35	CHO-K1	Arrestin	Zaprinast	1.9E-06	7.6	4.6e-05
GPR55	CHO-K1	Arrestin	LPI (Soy)	7.6E-07	30	9e-05
GPR92	CHO-K1	Arrestin	1-Oleoyl-LPA	2.9E-06	3.5	0.00014
GRPR	U2OS	Arrestin	Gastrin-releasing peptide	5.0E-09	56	9.3e-08
HCRTR1	CHO-K1	Arrestin	Orexin A	7.4E-09	630	5.2e-07
HCRTR2	CHO-K1	Arrestin	Orexin A	9.9E-09	529	5.3e-07
HRH1	CHO-K1	Arrestin	Methylhistaprodifen	4.8E-08	4.7	1.1e-05
HRH2	CHO-K1	Arrestin	Histamine	4.6E-06	4.2	0.00011
HRH3	CHO-K1	Arrestin	R-α-Methylhistamine	5.4E-07	6.0	8.7e-06
HTR1A	CHO-K1	Arrestin	Serotonin	2.2E-07	3.7	1.1e-05
HTR1B	U2OS	Arrestin	Serotonin	1.1E-07	2.9	7.7e-06
HTR1E	U2OS	Arrestin	Serotonin	3.6E-08	3.5	1.3e-06
HTR1F	U2OS	Arrestin	Serotonin	6.0E-08	4.4	6.6e-06
HTR2A	U2OS	Arrestin	Serotonin	3.0E-08	3.1	7.1e-06
HTR2C	U2OS	Arrestin	Serotonin	2.5E-08	3.9	8.1e-07
HTR5A	U2OS	Arrestin	Serotonin	3.2E-08	6.4	6.3e-07
KISS1R	U2OS	Arrestin	Kisspeptin-10	6.3E-08	1.9	1.1e-06
LHCGR	CHO-K1	Arrestin	Chorionic Gonadotropin (hCG)	6.8e-09	26	4.5e-08
LTB4R	CHO-K1	Arrestin	Leukotriene B4	6.3E-08	131	5e-06
MC1R	CHO-K1	Arrestin	Melanotan II	2.9E-10	21	3e-08
MC3R	CHO-K1	Arrestin	Melanotan II	2.1E-09	29	3.7e-08
MC4R	U2OS	Arrestin	Melanotan II	1.0E-09	39	2e-08
MC5R	CHO-K1	Arrestin	Melanotan II	9.2E-09	35	3.4e-07
MCHR1	U2OS	Arrestin	MCH	1.1E-07	3.8	2.4e-06
MCHR2	U2OS	Arrestin	MCH	1.0E-08	5.4	4.3e-07
MLNR	CHO-K1	Arrestin	Motilin	2.1E-09	11.8	1.1e-07
MRGPRX2	CHO-K1	Arrestin	Cortistatin-14	1.3E-07	4.0	8.1e-06
MTNR1A	CHO-K1	Arrestin	2-Iodomelatonin	8.5E-11	6.9	5.1e-09
MTNR1B	CHO-K1	Arrestin	2-Iodomelatonin	8.4E-11	2.8	4.2e-09
NMU1R	U2OS	Arrestin	Neuromedin U-25	2.0E-09	35	9.2e-08
NPBWR1	CHO-K1	Arrestin	Neuropeptide W-23	2.4E-09	93	7.2e-08
NPBWR2	CHO-K1	Arrestin	Neuropeptide W-23	3.3E-09	94	9.6e-08
NPFFR1	CHO-K1	Arrestin	RFRP-3	6.0E-08	1.7	2.2e-06
NPY1R	CHO-K1	Arrestin	PYY	1.2E-08	15.0	2.5e-07
NPY2R	CHO-K1	Arrestin	PYY	3.6E-09	18.5	1.7e-07
NTSR1	CHO-K1	Arrestin	[Lys 8,9] Neurotensin	7.4e-10	39	4.7e-09
OPRD1	CHO-K1	Arrestin	Deltorphin A	2.3E-09	69	5.4e-08
OPRK1	U2OS	Arrestin	Dynorphin A	6.9E-08	40	2.9e-06
OPRL1	CHO-K1	Arrestin	Orphanin FQ	5.2E-09	23	1.5e-07
OPRM1	U2OS	Arrestin	met-Enkephalin	1.1E-06	7.6	5.4e-05
OXTR	CHO-K1	Arrestin	Oxytocin	7.2E-09	52.4	2.8e-07
P2RY11	CHO-K1	Arrestin	ATP	3.5E-04	7.7	0.013
P2RY12	CHO-K1	Arrestin	2-methylthio-ADP	2.6E-09	3.2	5.8e-08
P2RY2	U2OS	Arrestin	UTP	4.2E-07	3.3	1.2e-05
P2RY4	CHO-K1	Arrestin	UTP	1.1E-07	2.6	3.3e-06
P2RY6	CHO-K1	Arrestin	UTP	1.0E-07	7.4	2.7e-06
PPYR1 (NPY4)	CHO-K1	Arrestin	Pancreatic polypeptide	2.9e-08	109	6.2e-08
PRLHR	CHO-K1	Arrestin	PrRP-31	7.1E-10	3.6	3.4e-08
PROKR1	CHO-K1	Arrestin	EG VEGF	4.9E-08	206	2.4e-06
PROKR2	CHO-K1	Arrestin	EG VEGF	5.1E-09	255	4.1e-07
PTAFR	CHO-K1	Arrestin	PAF	6.3E-09	3.1	3.2e-07
PTGER2	CHO-K1	Arrestin	Prostaglandin E2	1.2E-06	61	4.2e-05
PTGER3	CHO-K1	Arrestin	Prostaglandin E2	2.9E-08	60	9.8e-07
PTGER4	HEK-293	Arrestin	Prostaglandin E2	6.6E-09	64	1.4e-07
PTGIR	CHO-K1	Arrestin	Beraprost	3.9E-07	4.7	1.8e-05
PTHR1	CHO-K1	Arrestin	PTH(1-34)	3.7E-09	56.9	2.8e-07
PTHR2	CHO-K1	Arrestin	TIP-39	4.2E-09	18.7	1.3e-07
RXFP3	U2OS	Arrestin	Relaxin-3	5.8E-08	2.1	3.1e-06
SCTR	CHO-K1	Arrestin	Secretin	3.5E-09	12.4	7.4e-08
SSTR2	CHO-K1	Arrestin	Somatostatin 28	1.8E-09	340	9.3e-08
SSTR3	CHO-K1	Arrestin	Somatostatin 14	1.4E-08	47	5.6e-07
SSTR5	CHO-K1	Arrestin	Somatostatin 28	1.9E-08	40	1.3e-06
TACR1	CHO-K1	Arrestin	Substance P	1.6E-10	45	4.4e-09
TACR2	CHO-K1	Arrestin	Substance P	5.1E-08	76	2.4e-06
TACR3	CHO-K1	Arrestin	Substance P	3.5E-08	290	9.2e-07
TBXA2R	U2OS	Arrestin	I-BOP	1.2E-07	4.3	2.4e-06
TRHR	CHO-K1	Arrestin	TRH	2.3E-09	16.6	5.1e-08
TSHR	U2OS	Arrestin	Human TSH	8.8E-08	45	3.5e-06
UTR2	CHO-K1	Arrestin	Urotensin II	1.6E-09	58	3.1e-08
VIPR1	CHO-K1	Arrestin	VIP	2.7E-09	13.3	5.5e-08
VIPR2	CHO-K1	Arrestin	VIP	9.9E-09	20.5	3.1e-07
CCR1	CHO	Arrestin	CCL3/MIP1a	8.1E-09	2.3	5.7e-07
XCR1	CHO	cAMP	XCL1/Lymphotactin	8.8E-09	18.0	4.8e-07

## Sheet: Orphan GPCR panel (control)
GPCR ID	Cell Type	Assay Media	Detection Reagent used	EFC Positive Control Mean RLU	EFC Negative Control Mean RLU	EFC Control Ratio
ADMR	CHO-K1	CP1	PathHunter Detection Kit	4166053	423027	9.8
BAI1	CHO-K1	CP1	PathHunter Detection Kit	4392667	87407	50.3
BAI2	CHO-K1	CP1	PathHunter Detection Kit	677773	11140	60.8
BAI3	CHO-K1	CP1	PathHunter Detection Kit	205873	6653	30.9
CCRL2	CHO-K1	CP1	PathHunter Detection Kit	246113	4680	52.6
CMKLR2	CHO-K1	CP	PathHunter Detection Kit	317940	12953	24.5
DARC	CHO-K1	CP1	PathHunter Detection Kit	1908340	43240	44.1
EBI2	CHO-K1	CP1	PathHunter Detection Kit	1397500	45033	31.0
GHSR1B	CHO-K1	CP1	PathHunter Detection Kit	353053	1860	189.8
GPR101	CHO-K1	CP1	PathHunter Detection Kit	212853	13860	15.4
GPR103	CHO-K1	CP1	PathHunter Detection Kit	56040	10127	5.5
GPR107	CHO-K1	CP1	PathHunter Detection Kit	698493	190260	3.7
GPR12	CHO-K1	CP1	Flash Detection Kit	334360	106680	3.1
GPR123	CHO-K1	CP1	PathHunter Detection Kit	4163600	830207	5.0
GPR132	CHO-K1	CP1	PathHunter Detection Kit	1420680	345740	4.1
GPR135	CHO-K1	CP1	PathHunter Detection Kit	452613	5767	78.5
GPR137	CHO-K1	CP1	PathHunter Detection Kit	298413	17867	16.7
GPR139	CHO-K1	CP1	PathHunter Detection Kit	1293827	119453	10.8
GPR141	CHO-K1	CP1	PathHunter Detection Kit	138220	11473	12.0
GPR142	CHO-K1	CP1	Flash Detection Kit	3472320	142753	24.3
GPR143	CHO-K1	CP1	PathHunter Detection Kit	154760	29840	5.2
GPR146	CHO-K1	CP1	PathHunter Detection Kit	111793	5620	19.9
GPR148	CHO-K1	CP1	PathHunter Detection Kit	65160	1320	49.4
GPR149	CHO-K1	CP1	PathHunter Detection Kit	37193	15287	2.4
GPR15	CHO-K1	CP1	PathHunter Detection Kit	182093	3153	57.7
GPR150	CHO-K1	CP1	PathHunter Detection Kit	104820	13400	7.8
GPR151	CHO-K1	CP1	PathHunter Detection Kit	717667	17687	40.6
GPR152	CHO-K1	CP1	PathHunter Detection Kit	1077053	66140	16.3
GPR157	CHO-K1	CP1	PathHunter Detection Kit	2650420	188613	14.1
GPR161	CHO-K1	CP1	PathHunter Detection Kit	148113	2140	69.2
GPR162	CHO-K1	CP1	PathHunter Detection Kit	185920	9927	18.7
GPR17	CHO-K1	CP1	PathHunter Detection Kit	1325887	495420	2.7
GPR171	CHO-K1	CP1	PathHunter Detection Kit	119553	3453	34.6
GPR173	CHO-K1	CP1	PathHunter Detection Kit	476140	40500	11.8
GPR176	CHO-K1	CP1	PathHunter Detection Kit	1090500	205313	5.3
GPR18	CHO-K1	CP1	PathHunter Detection Kit	19633	1833	10.7
GPR182	CHO-K1	CP1	PathHunter Detection Kit	3887530	502960	7.7
GPR20	HEK-293	CP1	PathHunter Detection Kit	717227	58813	12.2
GPR23	CHO-K1	CP1	PathHunter Detection Kit	984393	515407	1.9
GPR25	CHO-K1	CP1	PathHunter Detection Kit	38190	3190	12.0
GPR26	CHO-K1	CP1	PathHunter Detection Kit	54260	1380	39.3
GPR27	CHO-K1	CP1	PathHunter Detection Kit	2006313	70447	28.5
GPR3	CHO-K1	CP1	PathHunter Detection Kit	3046580	794473	3.8
GPR30	CHO-K1	CP1	PathHunter Detection Kit	43153	3233	13.3
GPR31	HEK-293	CP1	PathHunter Detection Kit	65687	2767	23.7
GPR32	CHO-K1	CP1	PathHunter Detection Kit	408013	33413	12.2
GPR37	CHO-K1	CP1	PathHunter Detection Kit	999320	406673	2.5
GPR37L1	CHO-K1	CP1	PathHunter Detection Kit	249827	25647	9.7
GPR39	CHO-K1	CP1	PathHunter Detection Kit	3569367	232293	15.4
GPR4	CHO-K1	CP1	PathHunter Detection Kit	252413	2940	85.9
GPR45	CHO-K1	CP1	PathHunter Detection Kit	2509887	397693	6.3
GPR50	CHO-K1	CP1	PathHunter Detection Kit	5965573	331593	18.0
GPR52	CHO-K1	CP1	PathHunter Detection Kit	23393	3373	6.9
GPR6	CHO-K1	CP1	PathHunter Detection Kit	88287	14807	6.0
GPR61	CHO-K1	CP1	PathHunter Detection Kit	1276647	108460	11.8
GPR65	CHO-K1	CP1	PathHunter Detection Kit	111320	27487	4.0
GPR75	CHO-K1	CP1	PathHunter Detection Kit	301107	33627	9.0
GPR78	CHO-K1	CP1	Flash Detection Kit	2985180	95460	31.3
GPR79	CHO-K1	CP1	Flash Detection Kit	1830920	73620	24.9
GPR81	CHO-K1	CP1	PathHunter Detection Kit	1252833	222907	5.6
GPR83	CHO-K1	CP1	PathHunter Detection Kit	1504560	38407	39.2
GPR84	CHO-K1	CP	PathHunter Detection Kit	335320	20813	16.1
GPR85	U2OS	CP1	PathHunter Detection Kit	168933	4887	34.6
GPR88	CHO-K1	CP1	PathHunter Detection Kit	473113	13347	35.4
GPR91	CHO-K1	CP1	PathHunter Detection Kit	74933	6173	12.1
GPR97	CHO-K1	CP1	PathHunter Detection Kit	3416627	373213	9.2
LGR4	CHO-K1	CP1	PathHunter Detection Kit	62833	3327	18.9
LGR5	CHO-K1	CP1	PathHunter Detection Kit	49167	3113	15.8
LGR6	CHO-K1	CP1	PathHunter Detection Kit	122813	6088	20.2
MRGPRD	CHO-K1	CP1	PathHunter Detection Kit	24360	5167	4.7
MRGPRE	CHO-K1	CP1	PathHunter Detection Kit	1725893	169787	10.2
MRGPRF	CHO-K1	CP1	PathHunter Detection Kit	2594360	262907	9.9
MRGPRX1	CHO-K1	CP1	PathHunter Detection Kit	3479373	952493	3.7
MRGPRX4	CHO-K1	CP1	PathHunter Detection Kit	461207	65973	7.0
OPN5	CHO-K1	CP1	PathHunter Detection Kit	98453	3300	29.8
OXGR1	CHO-K1	CP1	PathHunter Detection Kit	686233	70927	9.7
P2RY8	CHO-K1	CP1	PathHunter Detection Kit	1713140	341600	5.0
TAAR5	CHO-K1	CP1	PathHunter Detection Kit	44007	1570	28.0
