# Supplementary material for: Proinflammatory chemokine CXCL14 activates MAS-related G protein-coupled receptor MRGPRX2 and its putative mouse ortholog MRGPRB2
Source: Commun Biol. 2024 Jan 6;7:52. doi: 10.1038/s42003-023-05739-5 (PMC10771525; doi:10.1038/s42003-023-05739-5)
Supplement: Supplementary file 5 — Supplementary Data 3 [file 42003_2023_5739_MOESM5_ESM.xlsx]

## Sheet: Fig. 1c
Log (M)	Signal/Background	SD	N
-5	5.88361	0.235661	4
-5.52288	5.07958	0.24433	3
-6	3.6099	0.353233	4
-6.52288	1.59154	0.214352	4
-7	1.02855	0.0325445	4
-7.52288	0.94226	0.0367486	3
-8	0.84448	0	3
Buffer	1	0	4

## Sheet: Fig. 1d
	Signal/Background	SD	N
MRGPRX1	1.1224	0.202603	4
MRGPRX2	6.11282	0.535707	4
MRGPRX3	1.18292	0.0815512	4
MRGPRX4	1.13668	0.163106	3

## Sheet: Fig. 2a
CHEM1 native (CXCL14)						CHEM1-MRGPRX2 (CXCL14)
Log (M)	N=1 (RLU)	N=2 (RLU)	N=3 (RLU)	N=4 (RLU)		Log (M)	N=1	N=2	N=3	N=4
-5.30103	28857	27296	29198	28392		-5.30103	226	882	916	873
-5.60206	24722	25777	27963	26162		-5.60206	646	625	813	695
-5.90309	16904	19020	22476	21673		-5.90309	269	854	837	645
-6.20066	7206	8132	7789	6501		-6.20066	452	652	1163	692
-6.50864	1006	3595	1360	1457		-6.50864	548	777	666	887
-6.82391	715	1100	676	522		-6.82391	512	766	633	749
-7.12494	291	116	141	148		-7.12494	142	164	367	208
Buffer	172	192	132	232		Buffer	142	134	154	123
Relative Fluorescence Unit (RLU)

## Sheet: Fig. 2b
LN229 native (CXCL14)						LN229-MRGPRX2 (CXCL14)
Log (M)	N=1 (RLU)	N=2 (RLU)	N=3 (RLU)			Log (M)	N=1 (RLU)	N=2 (RLU)	N=3 (RLU)
-5.30103	29.745	23.445	25.5			-5.30103	1.31045	0.676727	2.32
-6	21.74	26.6	16			-6	2.82692	0.368038	2.11
-6.52288	6.115	0.8	9			-6.52288
-7	2.765	-1.75	4			-7	0.119275	0.45289	3.12
-7.52288	-0.825	-1.1	0			-7.52288
-8	-0.335	-1.1	0			-8
	2.66	1.6	1				2.66	1.6	1
	Each data is a mean of duplicates
Relative Fluorescence Unit (RLU)

## Sheet: Fig. 2c and 2d
Fig. 2c
with Buffer					With + PSB-172656 (100 nM)
	MRGPRX2 activation (100%)	N			MRGPRX2 activation (100%)	SD	N			Discovery?	P value
CXCL14	100	3			3.54779	0.712406	3		CXCL14	Yes	1.818e-05
PAMP-20	100	3			1.89286	1.02407	3		PAMP-20	Yes	3.632e-05
Fig. 2d
with Buffer					With + PSB-172656 (100 nM)
	MRGPRX2 activation (100%)	N			MRGPRX2 activation (100%)	SD	N			Discovery?	P value
CXCL14	100	3			2.10826	0.911347	3		CXCL14	Yes	3e-05
PAMP-20	100	3			1.5343	1.46281	3		PAMP-20	Yes	7e-05

## Sheet: Fig.2e
Fig. 2e
	LN229-MRGPRX2 + Gαi1RLuc8, Gβ3, and Gγ9				LN229 (native) + Gαi1RLuc8, Gβ3, and Gγ9
	BRET	SD	N		BRET	SD	N			Discovery?	P value
PAMP-20	-0.103167	0.00742181	3		-0.005	0.0043589	3		PAMP-20	Yes	4e-05
CXCL-14	-0.0966667	0.0120554	3		-0.002	0.001	3		CXCL-14	Yes	0.00017

## Sheet: Fig. 3b and 3d
Fig. 3b
	Readout 1 (MRGPRX2 activation)	Readout 2 (MRGPRX2 activation)
	100	100
CXCL14(15-77)	66	118
CXCL14(1-11/18-77)	203	208
CXCL14(39-77)	163	164
CXCL14(1-32/56-77)	197	151
CXCL14(1-44)	0.3	0.6
CXCL14(1-56/64-77)	10	8
CXCL14(1-63)	36	38
Fig. 3d
	pEC50	pEC50	pEC50	pEC50
PAMP-20	6.116	5.834	5.931
CXCL14	5.955	6.033	6.061	6.051
CXCL14(15-77)	6.17464	6.41072
CXCL14(1-11/18-77)	6.41885	6.45445
CXCL14(1-32/56-77)	6.36805	6.28333
CXCL14(39-77)	6.17244	6.17308

## Sheet: Fig. 4 b-e
Fig. 4b
	MRGPRX2 activation (100%)	SD	N
CXCL14	100	0	3
CXCL14(53-67)	153.296	34.9359	3
CXCL14(57-67)	141.245	16.5735	3
CXCL14(53-63)	31.6667	3.21455	3
CXCL14(55-65)	157.786	15.1748	3
CXCL14(57-63)	24.6667	3.05505	3
CXCL14(57-65)	161.673	15.9453	3
CXCL14(59-65)	148.187	14.0278	3
CXCL14(60-65)	123.911	12.9965	4
CXCL14(61-65)	124.471	8.82521	3
CXCL14(63-65)	1.33333	0.57735	3
CXCL14(61-64)	98.5148	4.33792	3
Fig. 4c
	pEC50	SD	N
CXCL14	6.31975	0.152952	4
CXCL14(53-67)	6.45449	0.0577255	3
CXCL14(57-67)	6.482	0.0157162	3
CXCL14(55-65)	6.43709	0.0113539	3
CXCL14(57-65)	6.54727	0.189501	3
CXCL14(59-65)	6.51127	0.120148	3
CXCL14(60-65)	5.67058	0.0648584	4
CXCL14(61-65)	6.06733	0.227006	3
CXCL14(61-64)	5.47918	0.138479	3
Fig. 4e	Ca assays							b-arrestin assays
Log (M)	MRGPRX2 activation (100%)	SD	N				Log (M)	MRGPRX2 activation (100%)	SD	N
							-4
							-4.52288	180	0.572394	2
-5	170	8.35859	2				-5	152	1.13643	2
							-5.52288	129	3.97523	2
-6	154	0.561798	2				-6	82	3.21091	2
-6.52288	76	0.487877	2				-6.52288	29	0.935758	2
-7	16	0.0295683	2				-7	4	0.7966	2
-7.52288	10	0.35482	2				-7.52288	2	0.115989	2
-8	5	0.813128	2				-8	1	0.0347434	2
-8.52288	4	0.990538	2				-8.52288	0	0.35482	2
-9	3	0	1
							-4	172	2.41113	2
							-4.52288	138	0.605155	2
-5	148	1.2987	2				-5	118	0.440255	2
							-5.52288	81	0.628613	2
-6	127	2.5974	2				-6	42	0.453376	2
-6.52288	78	0	2				-6.52288	8	0.720772	2
-7	68	2.5974	2				-7	0	0.548603	2
-7.52288	10	0	2				-7.52288	1	0.226208	2
-8	0	2.5974	2				-8
-8.52288	-2	1.2987	2				-8.52288
-9	7	0	1
							-4	177	1.81642	2
							-4.52288			2
-5	184	1.22509	2				-5	125	0.993529	2
							-5.52288	110	2.93176	2
-6	135	1.2737	2				-6	92	0.313016	2
-6.52288	79	1.26398	2				-6.52288	50	0.0318669	2
-7	17	0.515314	2				-7	11	2.52828	2
-7.52288	1	0.544482	2				-7.52288	0	0.132608	2
-8							-8
-8.52288							-8.52288
-9
n=3 in duplicates							n=3 in duplicates

## Sheet: Fig. 5e-g
Fig. 5e
	WT			K59R			K59A			R60A			K63A			W64F
	pEC50	SD	N	pEC50	SD	N	pEC50	SD	N	pEC50	SD	N	pEC50	SD	N	pEC50	SD	N
	6.54733	0.189043	3	5.921	0.257961	3	5.435	0.290804	3	5.70633	0.250292	3	5.49575	0.196089	4	6.27333	0.347937	3
	Normalized to CXCL14 (1 µM)
pEC50
Number of families	1
Number of comparisons per family	5
Alpha	0.05
Bonferroni's multiple comparisons test	Mean Diff,	95,00% CI of diff,	Below threshold?	Summary	Adjusted P Value	A-?
WT vs. K59R	0.626333	-0,00496068 to 1,25763	No	ns	0.052329	B	K59R
WT vs. K59A	1.11233	0,481039 to 1,74363	Yes	***	0.00071	C	K59A
WT vs. R60A	0.841	0,209706 to 1,47229	Yes	**	0.007379	D	R60A
WT vs. R63A	1.05158	0,461062 to 1,64210	Yes	***	0.000644	E	R63A
WT vs. W64F	0.274	-0,357294 to 0,905294	No	ns	>0,999999	F	W64F
Emax
Number of families	1
Number of comparisons per family	5
Alpha	0.05
Bonferroni's multiple comparisons test	Mean Diff,	95,00% CI of diff,	Below threshold?	Summary	Adjusted P Value	A-?
WT vs. K59R	50.7	6,15 to 95,3	Yes	*	0.023	B	K59R
WT vs. K59A	28.7	-15,9 to 73,3	No	ns	0.366	C	K59A
WT vs. R60A	92.7	48,1 to 137	Yes	***	<,001	D	R60A
WT vs. R63A	49.2	4,62 to 93,8	Yes	*	0.028	E	R63A
WT vs. W64F	18.4	-26,2 to 63,0	No	ns	>,999	F	W64F

## Sheet: Fig. 5f-g
Fig. 5f
	WT			K59R			K59A			R60A			K63A			W64F
	pEC50	SD	N	pEC50	SD	N	pEC50	SD	N	pEC50	SD	N	pEC50	SD	N	pEC50	SD	N
	5.878	0.486149	3	5.62248	0.483551	3	5.395	0.227105	4	5.349	0.0911409	4	5.20425	0.0927735	4	5.8775	0.119059	4
	Normalized to CXCL14 (1 µM)
pEC50
Number of families	1
Number of comparisons per family	5
Alpha	0.05
Dunnett's multiple comparisons test	Mean Diff,	95,00% CI of diff,	Below threshold?	Summary	Adjusted P Value	A-?
WT vs. K59R	0.255667	-0,360793 to 0,872126	No	ns	0.65588	B	K59R
WT vs. K59A	0.483	-0,0936454 to 1,05965	No	ns	0.115909	C	K59A
WT vs. R60A	0.529	-0,0476454 to 1,10565	No	ns	0.077261	D	R60A
WT vs. K63A	0.67375	0,0971046 to 1,25040	Yes	*	0.019888	E	K63A
WT vs. W64F	0.0005	-0,576145 to 0,577145	No	ns	>0,999999	F	W64F
Emax
	1
Number of comparisons per family	5
Alpha	0.05
Bonferroni's multiple comparisons test	Mean Diff,	95,00% CI of diff,	Below threshold?	Summary	Adjusted P Value	A-?
WT vs. K59R	45.6	13,5 to 77,8	Yes	**	0.004	B	K59R
WT vs. K59A	47.7	17,6 to 77,8	Yes	**	0.002	C	K59A
WT vs. R60A	48.8	16,6 to 80,9	Yes	**	0.002	D	R60A
WT vs. K63A	68.5	38,4 to 98,5	Yes	***	<,001	E	K63A
WT vs. W64F	40.8	8,68 to 73,0	Yes	*	0.012	F	W64F

[truncated: 3 more sheets: Fig. 6 a, Fig. 6 c, Fig.6d]
